# Supplementary material for: Stage-Specific Lipidomes of Gastrodia elata Extracellular Vesicles Modulate Fungal Symbiosis
Source: Int J Mol Sci. 2025 Sep 4;26(17):8611. doi: 10.3390/ijms26178611 (PMC12429340; doi:10.3390/ijms26178611)
Supplement: Supplementary file 1 [file ijms-26-08611-s001.zip › Supplementary Tables.xlsx]

## Sheet: Table S1
Table S1. Peak intensities of detected compounds in the lipidomics analysis.					Table S1. Peak intensity of compounds of lipidomics analysis.
Compound	JGDEV1	JGDEV2	JGDEV3	JGDEV4	JGDEV5	JGDEV6	IGDEV1	IGDEV2	IGDEV3	IGDEV4	IGDEV5	IGDEV6	MGDEV1	MGDEV2	MGDEV3	MGDEV4	MGDEV5	MGDEV6
PC(16:0/9:0(COOH))	27938.8	26456.6	29767.8	22874.9	17334.7	18390.3	3086.5	19240.4	28905.8	13530.2	10719.5	2341.53	88476.6	53929.3	16911.5	96569.7	3881.83	33440.9
(+)-11-Hydroxy-9-triacontanone	532901	625259	525596	556841	610821	460407	964692	504375	540023	502214	682537	560092	526091	489012	672897	752005	671176	911166
(+)-12-hydroxy-9Z-hexadecenoic acid	207779	208089	109869	143292	166656	331885	530291	382449	119087	104839	106960	88520.4	106804	149323	230625	171946	176750	176270
(+)-Aspidospermidine	13219.8	15545	18407.4	20079.6	12040.3	11423.2	29253.5	23061.8	42607.4	74547	66074.6	43173.9	4827.67	3787.23	7064.03	11642.8	12768.8	17044.7
(+)-Desoxyscalarin	165039	208592	115171	229709	95466.4	143003	333540	146059	148871	125232	133084	113113	138396	110368	155196	181571	185061	163126
(+)-Isoxanthochymol	9216.46	5180.4	123672	16469.8	137933	98737.2	154614	69495.7	65091.8	52652.4	61996.1	80678.4	314373	214222	325997	232621	134038	81629
(+)-Myristinin A	18886.1	32110.1	7101.85	31763	5355.69	16036.1	35620	16356.6	13455.2	12036.8	13017	11498.6	1809.62	2959.25	12979.3	10198	16247.2	7945.58
(+)-Neomenthol	5732.61	6453.66	5804.79	8886.03	7860.4	8256.82	17976.3	5865.21	5796.35	5841.25	5757.01	5484.41	5745.03	5197.15	8387.66	10975.6	10866.2	8816.88
(+)-Villanovane-13alpha,19-diol	8233.19	9485.52	7806.68	38032.7	21245.7	25751.7	71261.8	37981	21682	45807.2	31897.5	35680.7	15636.9	12929.4	15109.1	18019.7	23179.9	19841.6
(+/-) 5-iPF2alpha-VI-(d11)	482.538	1441.79	195.689	836.14	176.926	378.594	2098.87	1438.28	2253.42	543.392	346.705	300.934	21225	238.047	419.338	433.199	517.779	741.286
(+/-)-2,4,8-Trimethyl-7-nonen-2-ol	14858	18523.1	12151.1	20016	13131.3	15139	47220.5	15931.7	14424.3	15722.4	16299.1	13844.2	42541.7	35364.9	28342.5	44376.6	44397.3	75179.1
(+/-)-trans- and cis-4,8-Dimethyl-3,7-nonadien-2-ol	111008	136933	87525.3	172716	120771	122989	191301	80815.7	90285.8	75385.1	111880	94521.8	100666	79357	110770	142920	120825	127718
(-)-11-Hydroxy-9,15,16-trioxooctadecanoic acid	24775	23250.2	16743.2	34789.7	23559.3	30397.4	38881.5	18380.6	14359.2	20964.9	15867	19352.9	39905.7	54978.9	39975.5	30718.2	39347.7	47837.9
(-)-11-hydroxy-9,10-dihydrojasmonic acid	34772.9	27843.5	36427.8	94571	98844	118879	27466.2	31060.9	18655.5	33111.8	25559.9	42107	68027.3	95606.8	89489.7	77147.2	92962.3	92920.5
(-)-Fusicoplagin A	114409	71832.5	104822	38105.3	182267	182284	6637.62	107833	114764	118398	140406	100341	774308	652094	228346	95197.3	175035	588869
(-)-Isopulegol	27399.4	33522.7	24339.9	35193.4	23393.1	26625.1	79103.4	27288.7	28376.7	25268.3	28284.6	24256.5	27728.5	22664.9	35769.4	44495.5	42448	38552.5
(-)-Jolkinol B	47540.3	39123.3	12740.6	25959.6	5216.88	18534.2	13047.7	23814.7	34737.1	60004.4	40560.8	54682.1	13208.7	37645.8	5659.85	4555.69	6597.34	12197.2
(-)-Sabinene	4955.42	4514.78	5320.23	2916.22	6584.88	4813.11	1286.06	3392.07	5744.57	4927.06	6289.81	4773.57	10604.7	7863.67	6029.83	4734.24	5328.55	13211.1
(-)-trans-Carveol glucoside	208879	184666	61104.3	199693	102004	143604	81131.7	114219	128239	136568	130027	138227	53791.4	38169.6	44895.4	47549.3	61344.7	43989.9
(10betaH,11xi)-11-Hydroxy-13-nor-6-eremophilen-8-one	122256	164155	99331.3	211163	93874.5	106403	371245	120167	172398	115532	115029	105367	130754	74605.4	181322	218515	170995	176711
(11Z)-eicoseneoylcarnitine	327972	419410	296731	379647	272782	327267	836516	312023	276430	319409	299411	302499	200428	170394	300858	370777	507799	243493
(14alpha,17beta,20S,22R)-14,20-Epoxy-17-hydroxy-1-oxowitha-3,5,24-trienolide	2142.34	1401.93	1804.34	3301.98	3677.26	3032.9	0	1772.84	1028.04	1188.36	309.63	2294.32	1707.69	2547.95	1327.93	299.97	928.563	1463.27
(17alpha,23S)-17,23-Epoxy-29-hydroxy-27-norlanosta-1,8-diene-3,15,24-trione	78087.3	73682.5	138959	85751.9	132516	64766.6	8583.11	52939.8	50677.1	56874	49587.2	72761.7	7913.1	14570	3290.92	5963.36	7573.16	4376.65
(1R,2R,4R,8R)-p-Menthane-2,8,9-triol	21513.7	28059.2	23579.4	31470.5	23009.8	23894.5	72333.7	28824.1	24835.7	23498.3	26191.9	22138.2	25247.6	18221.5	32463.7	57464.2	54995.4	35893.2
(1R,3R,4R,5S,6S,8x)-1-Acetoxy-8-angeloyloxy-3,4-epoxy-5-hydroxy-7(14),10-bisaboladien-2-one	6066.91	22287	1.619e+06	35977.4	2.04054e+06	423230	141348	501461	273616	385687	286770	637980	923081	1.13483e+06	553573	447765	272390	364328
(1S,4R)-1-Hydroxy-2-oxolimonene	67541.4	63008.1	25486.3	118385	25731.8	80737.6	18110.4	40845.1	51515.7	54754.3	43716.9	58278.3	91489.5	127359	34360	21946.6	28794.1	68811.2
(1alpha,3beta,20S,22R,24S,25S)-Pubescenin	104265	148935	928528	195208	731489	515236	810822	334534	253527	515037	367612	589366	645864	485474	331953	384185	368683	220597
(20R)-24-Hydroxy-19-norgeminivitamin D3	265955	196620	618710	176012	913801	572952	77273.5	732819	632081	724889	512155	857227	2.553e+06	3.32064e+06	857507	393858	353796	635897
(20R,24S)-20-fluoro-1alpha,24-dihydroxy-26,27-cyclovitamin D3	3332.13	4477.75	2437.59	4787.49	559.21	1783.51	4590.14	2095.41	2825.24	2246.12	2691.94	2394.93	2017.48	97.9362	2740.54	3843.17	3673.13	3717.93
(21-Methyl-8Z-pentatriacontene	2.01806e+07	7.08608e+06	4.51055e+06	2.88039e+06	3.85319e+06	4.86536e+06	7.69181e+06	4.86459e+06	5.15221e+06	2.05747e+06	5.55183e+06	3.91978e+06	4.4118e+06	2.86978e+06	3.82278e+06	1.82806e+06	4.34048e+06	3.12322e+06
(22E)-(24R,25R)-25,26-epoxy-1alpha,24-dihydroxy-22,23-didehydrovitamin D3	186006	166146	122259	155444	51627.7	115710	170282	186224	319470	489550	436528	398998	52324.1	92215.3	11410.2	15328.4	19651.5	19510.5
(22E, 24x)-Ergosta-4,6,8,22-tetraen-3-one	90914.6	90731.8	56427	52467.8	37460.3	55642.3	73976.8	17510.2	20861	16401.9	13060.6	14198.6	15165.1	28796.8	11867.8	10953.5	20471.8	13256.5
(22E,24E)-1alpha,25-dihydroxy-26,27-diethyl-22,23,24,24a-tetradehydro-24a-homovitamin D3	3022.43	2710.68	2315.95	3427.29	4352.78	858.392	585.742	1184.59	2545.08	3402.06	1031.06	4220.63	1063.09	942.152	281.916	251.248	179.923	1073.99
(22E,24E,24bE)-1alpha,25-dihydroxy-26,27-dimethyl-22,23,24,24a,24b,24c-hexadehydro-24a,24b,24c-trihomovitamin D3	4423.32	3553.1	7407.65	4685.56	13980	6417.27	5074.74	3419.45	7553.63	2317.98	3766.16	1882.12	2282.66	2556.16	2414.81	2137.24	2813.97	2640.29
(22S)-1alpha,22,25-trihydroxy-23,24-tetradehydro-24a-homo-20-epivitamin D3	46198.6	39310.9	45812.2	74400.2	65996.4	96007.4	8631.94	31910.7	39958.1	39482.5	35601.3	43918	150855	114981	30330.3	69141.7	105156	42506.8
(23R)-isocalysterol	10786.5	7419.98	13295.5	7793.87	18099.8	15991.1	14987.3	9426.37	8270.58	10926.9	8479.42	8396.65	46983	168708	58323.2	42480.8	56328.4	29792.7
(23S)-1alpha-hydroxy-25,27-didehydrovitamin D3 26,23-lactone	1.05012e+06	926931	386759	822269	250426	857828	616794	806412	1.07315e+06	1.51944e+06	1.18731e+06	1.33483e+06	161616	404950	75055	82018.6	98734	101433
(23S)-23,25-dihdroxy-24-oxovitamine D3 23-(beta-glucuronide)	12331.5	36654.2	203665	32299.1	129133	94746	89671.7	64376.3	56720.5	99733	64932.3	99328.4	145462	82873.1	22418.3	51911.3	39162.3	22865
(23S,24S)-17,23-Epoxy-24,29-dihydroxy-27-norlanost-8-ene-3,15-dione	44645.1	34502.3	6831.16	13533.7	6269.21	36207.7	65510.5	23037	26284.3	34058.3	38901.6	30613.5	1219.2	2773.06	4457.95	6839.23	11017.2	2435.13
(24E)-15alpha-Acetoxy-3alpha-hydroxy-23-oxo-7,9(11),24-lanostatrien-26-oic acid	35628.9	27994.1	6990.67	8420.22	237.493	6385.52	4474.39	57968.3	107209	48310.3	69757.1	28800.3	3139.18	2750.27	7442.71	2437.24	1226.33	5665.68
(24E)-3alpha,15alpha-Diacetoxy-23-oxo-7,9(11),24-lanostatrien-26-oic acid	1.20028e+06	1.03347e+06	710073	760821	481692	655688	1.62049e+06	1.29112e+06	1.82937e+06	1.78463e+06	1.70571e+06	1.62738e+06	1.03648e+06	740672	1.42855e+06	913250	558967	510294
(24R)-11alpha,20,24-trihydroxyecdysone	113636	79501.6	156024	257309	271875	289472	41328.4	50022.8	32127.5	92941.3	46943.6	119532	22235.1	94937.4	72704.8	59285.9	89441.7	29908.6
(24RS)-28,28,28-trifluoro-25-hydroxyvitamin D2	6379.7	3819.79	1073.14	7913.07	3172.15	4266.92	56.0279	6.96916	409.996	939.142	367.759	2182.03	2993.15	1604	1334.07	9063.15	23410.4	5047.4
(24S)-1alpha,24,25-trihydroxy-22-oxavitamin D3	57847.3	56548	60585.5	68991.3	53473.4	56362.7	95126	47743	42402.8	49970.2	50744.7	58662.8	42312	40152.8	54641.7	63539.6	60647.7	49155.6
(24S)-1alpha,24-dihydroxy-22-oxavitamin D3	682830	603086	1.7018e+06	366608	1.69309e+06	1.11198e+06	1.35526e+06	589279	268830	1.22994e+06	680083	1.41396e+06	377094	1.4264e+06	1.10502e+06	960419	1.24744e+06	487277
(24S)-24-fluoro-1alpha,25-dihydroxyvitamin D2	782262	607915	172666	205217	302635	558504	44108.2	726265	636696	531044	737204	517940	1.01775e+06	1.01101e+06	1.3314e+06	1.03462e+06	1.27273e+06	1.78335e+06
(25R)-12alpha-hydroxy-24R,26R-dimethyl-26,27-cyclo-cholest-4-en-3,6-dione	74698.7	78239.8	53761.3	80067.3	47859.3	55631.1	114648	54006.9	56294.8	53214.5	56108.7	55082.2	48493.7	32445.5	55665	83731.6	75255.4	61067.8
(25S)-26-Hydroxy-24-methylenecycloartan-3-one	13474.7	12468	27721.3	9818.11	25485.4	23006.1	26419.6	27494.2	7878.83	7989.28	8093.04	8029.54	44098	34539.5	21896.3	17411.7	18236.9	30470.7
(25S)-2beta,3alpha,7alpha,12alpha-tetrahydroxy-5beta-cholestan-26-oic acid	3491.92	30193.8	2000.93	5791.92	1680.42	2371.1	5710.08	2713.61	1724.41	1988.27	1994.67	1785.79	2988.16	9473.25	6549.9	3275.83	3842.68	5745.55
(25S)-5alpha-cholestan-3beta,4beta,6alpha,7beta,8beta,15alpha,16beta,26-octol	185933	214346	169871	221348	154755	191190	359857	171045	154906	155949	155433	141454	141739	140903	173706	186905	237381	230555
(25S)-5alpha-cholestan-3beta,4beta,6alpha,8beta,15alpha,16beta,26-heptol	109208	105201	91285.8	124906	78852.7	89374	135935	154420	116420	103921	134209	96408.8	147756	175219	125163	110962	146561	177099
(2E)-Tetradecenoyl-CoA	425782	429101	420641	333755	318249	377602	612419	433118	402972	427283	463687	356049	327339	275642	310255	362728	461371	516783
(2E,4E)-2,4-Decadien-1-ol	13926.9	14693.2	16748.1	23311.2	22867.8	32003.5	32732	12330.2	12068.6	11299.7	11393.1	11546.9	12560.7	14450.4	21621.8	25140.9	25553.1	17842.1
(2Z,6E)-3,7,11,15,19-Pentamethyl-2,6-eicosadien-1-ol	1553.01	4356.53	14962.1	7877.56	21253.3	15135.9	7730.29	3138.86	1337.01	7110.14	5795.36	9828.63	15340.4	10326.2	7324.47	7602.97	12509.5	10135.1
(2b,3b)-Dihydroxy-30-nor-12,20(29)-oleanadiene-28-glucopyranosyloxy-23-oic acid 3-glucuronide	116.759	314.951	65576.7	1693.07	63201.9	28090.2	2496.32	19779.8	13418.5	25669.6	15939.9	38078.8	9978.59	10024.1	19353.3	16350.5	13251.8	14605.2
(3'-sulfo)Galbeta-Cer(d18:1/18:0(2OH))	202326	146886	136458	132705	161061	111440	19409.4	183439	167194	135984	147241	143042	388906	577985	166769	113662	98893.9	117021
(3'-sulfo)Galbeta-Cer(d18:1/20:0(2OH))	322010	233067	416885	166833	419632	228649	64563.2	356445	395903	323385	299674	330097	700163	1.05756e+06	265914	129745	120690	226360
(3'-sulfo)Galbeta-Cer(d18:1/24:0(2OH))	78899.9	45625.5	82927.2	13998.7	40609.9	45715	21850.4	172104	350252	206545	255380	143290	33386.7	68842.1	23927.3	24777.5	16824.1	10025.6
(3'-sulfo)Galbeta-Cer(d18:1/24:1(15Z)(2OH))	4.12622e+06	4.98667e+06	4.96324e+06	4.17951e+06	4.79707e+06	3.48244e+06	6.83136e+06	5.06313e+06	4.43888e+06	3.41058e+06	3.29518e+06	3.29086e+06	4.23688e+06	4.13928e+06	4.92511e+06	6.24998e+06	4.31446e+06	2.20736e+06
(3R,7R)-1,3,7-Octanetriol	3373.05	4066.72	2809.95	4244.26	2352.94	2862.7	8045.18	3129.39	2808.19	2914.53	2955.16	2887.79	1569.08	1393.18	3352.41	3793.19	3886.86	3228.91
(3S,4S)-3-hydroxytetradecane-1,3,4-tricarboxylic acid	15892.6	11854.7	7574.49	20469.4	17667.1	18039.9	4836.58	2856.65	3526.44	3551.73	3285.79	3999.9	13762.3	19615.6	13784.1	14967.6	23178.8	18982.4
(3alpha,20R,24Z)-3-Hydroxy-21-oxoeupha-8,24-dien-26-oic acid	14361.8	18211.3	3310.79	35226.4	1964.19	9384.25	47222.9	46432.8	92245.5	69067.8	115411	55918.3	7950.35	8858.73	11948.1	33407.9	19493.7	18290.1
(3alpha,5alpha,7alpha)-14-Methylergosta-9(11),24(28)-dien-3,7-diol	21110.1	38542.4	32721.5	34705.3	38377.6	40385.6	29841.4	22768	22759.7	18698.5	24949.7	44321.2	13517.5	18549.9	35188.5	29778.8	23791.9	24090.2
(3b,16a,20R)-25-Acetoxy-3,16,20,22-tetrahydroxy-5-cucurbiten-11-one 3-glucoside	58463.7	49212.1	69434.7	17787	26573.9	10166.1	21228	122683	158599	177709	156789	160797	176.7	10.2412	0	0	0	0
(3b,16a,20R)-3,16,20,22,25-Pentahydroxy-5-cucurbiten-11-one 3-[glucosyl-(1->6)-glucoside]	56071.5	27092.7	189567	118957	482318	49897	852.923	25673	17919.2	11229.1	18119.5	34137.7	132746	380256	47088.6	7201.45	3386.74	14856
(3b,16a,21b,22a)-12-Oleanene-3,16,21,23,28-pentol-22-angeloyloxy-23-al	7792.25	1964.98	0	0	2362.27	3033.54	0	0	0	0	0	1418.01	197611	354737	85027.7	17925.3	60353.6	230040
(3b,21b)-12-Oleanene-3,21,28-triol 28-[arabinosyl-(1->3)-arabinosyl-(1->3)-arabinoside]	157600	91663.5	18547.8	117559	49958.3	51342.3	6.41724	73651.3	80612.9	74018.8	95419.7	93642.3	180751	256210	232529	109181	130956	85983
(3b,22a)-12-Oleanene-3,22,24,29-tetrol 3-[arabinosyl-(1->3)-arabinoside]	127014	93647.6	420953	203421	443289	347787	314582	136828	91288.6	273026	188258	370456	202411	259239	269551	267337	252678	93744
(3b,24x)-Cycloartane-3-oxo-24,25-diol	5516.82	6682.4	5624.41	7236.82	13286	7756.46	6659.73	3198.45	3665.1	4338.35	5677.77	8017.09	3653.33	4315.09	5415.45	5309.42	3917.29	6499.05
(3beta,15alpha,22S,24E)-3,15,22-Trihydroxylanosta-7,9(11),24-trien-26-oic acid	140679	119409	170508	202217	279394	267218	138380	125822	120014	188233	140422	206048	105455	113135	95132.3	410126	954741	80876.3
(3beta,17alpha,23R)-17,23-Epoxy-3,29-dihydroxy-27-norlanost-8-ene-15,24-dione	1.0495e+06	1.03483e+06	3307.53	280127	780.615	16207.3	505145	597272	928324	328515	913147	160805	18991.3	17294.8	3526.66	5785.17	5113.61	13393.1
(3beta,17alpha,23S)-17,23-Epoxy-3,28,29-trihydroxy-27-norlanost-8-en-24-one	33864.2	37273.5	31708.1	29916.2	29113.8	27998.9	53649.2	21996.2	27538.7	35030.4	30230.8	26215.8	17522.3	17221.4	26677.2	29608.3	36695	10694.3
(3beta,17alpha,23S)-17,23-Epoxy-3,29-dihydroxy-27-norlanosta-7,9(11)-diene-15,24-dione	145592	141667	188902	112132	173447	157321	64384.6	94680.8	114926	120795	102776	131009	37681.5	47470.8	50955.1	45800.7	48055.9	45095.9
(3beta,21alphaH)-22(30)-Hopene-3,29-diol	25911	41733	20179.9	45715.6	33702.9	39610.1	33320.2	20599.7	22295.8	14801.2	25721.7	34213.6	11736.9	15428.8	29581.3	29228.5	18854.7	31366.5
(3beta,22E,24R)-3-Hydroxyergosta-5,8,22-trien-7-one	42309.1	53506.3	32133.7	59337.8	32482.7	42657.8	131575	23587.1	26342.7	19048	29023.4	20587.8	9222.63	8940.72	24865.2	50690.1	64809.9	25290.5
(3beta,22E,24R)-5,8-Epidioxy-23-methylergosta-6,22-dien-3-ol	280023	335772	181819	307249	181343	238768	586285	35456.1	30927.5	41191.6	27741.8	30168.5	31604.7	27315	42900.8	74317.4	70272.6	31865.3
(3beta,22E,24R)-Ergosta-4,6,8(14),22-tetraen-3-ol	307519	346815	202821	28944.8	44566.2	37679.5	179334	7470.22	3997.58	9741.54	5860.56	7447.69	11504.7	27480.8	12917.5	19816.5	26780.8	6807.57
(3beta,22R,23R,24S)-3,22,23-Trihydroxystigmastan-6-one	48100.6	49562.1	37625.4	47102	31919.9	36291.4	68859.9	39812	39118.9	37673.7	36287.6	38571.4	54404.6	66777.4	46531.7	52605.2	47595.4	42758.2
(3beta,24(241)Z)-24-Ethylidenelanost-9(11)-en-3-ol	20002.4	23214	17137.5	26571.4	14598.7	20092.6	34205.3	15144	12164.5	16955.2	22808.7	19526	2200.44	9888.78	15161.8	22591.6	20910	24704.7
(3beta,5alpha,24R)-Stigmast-8(14)-en-3-ol	2192.94	475.732	3246.72	65.4408	2971.37	2610.62	367.488	409.268	62.2978	980.722	425.64	737.851	4733.61	36438.9	9257.72	5225.32	9795.28	2687.75
(3beta,5alpha,24S)-Ergost-8(14)-en-3-ol	12195.9	13824.7	4264.17	5904.95	5474.78	7795.66	33337.5	8242.34	6105.43	3199.53	6278.32	4382.15	7337.46	4041.98	5254.94	11309.9	4924.45	6488.94
(3beta,5alpha,6a)-Cholesta-8,14-diene-3,6-diol	260844	429981	353815	419924	311995	316801	473851	214023	247088	273662	269607	332838	199126	184518	292576	451362	354264	359341
(3beta,5alpha,6alpha,7beta,14alpha,22E,24R)-5,6-Epoxyergosta-8,22-diene-3,7,14-triol	33911.6	32156.8	43903.2	36504	40616.8	40007.9	38948.1	25394.3	28213.2	37327.9	29904.8	33993.9	14975.7	13010	15251.9	23644.4	36809.5	21386
(3beta,5alpha,6beta,22E,24R)-23-Methylergosta-7,22-diene-3,5,6-triol	17092.9	15095.2	16069.8	7108.29	15215.3	14251	24538.1	20256.5	16394.9	13144.2	18480.4	14085.8	60783.9	69345.2	22390.4	14628.3	22311.1	45407.3
(3beta,5alpha,6beta,24R)-Stigmastane-3,5,6-triol	86575.5	60779.1	21651	30762.6	20542.1	89787.7	118987	137069	12009.3	16975.1	24950.6	13755.5	20899	15777.3	62257.9	19099.1	42834.7	50080.5
(3beta,5alpha,9alpha,22E,24R)-5,9-Epidioxy-3-hydroxyergosta-7,22-dien-6-one	31948.5	36641	51733.6	42212.9	48477.2	53123.3	199691	61026.4	56064.3	63638.7	60894.8	57668.1	32090.8	29123.1	66486.5	84890.4	90646.1	58537
(4E,6E,d14:2) sphingosine	16696.2	17517.8	14663.6	28934.3	17333.6	24776.2	26793.9	17665.7	13382.8	15726.8	16374.4	16918.2	27106.2	26643	19169.5	16588	16799.9	21588.5
(4E,8E,10E-d18:3)sphingosine	3478.63	3153.23	1070.51	6051.85	4904.83	17224.1	3256.25	11568.9	4914.65	1579.47	2951.73	2074.1	73446.9	9302.52	5149.22	4663.7	9032.95	7727.38
(4E,8E,9Me-d19:2)sphingosine	455763	1.99464e+06	108975	87872.7	128574	68241.1	396419	32918.7	38535.9	37468.9	120389	113926	101551	58326	117855	73369.8	222891	66375.3
(4R,5S,7R,11x)-11,12-Dihydroxy-1(10)-spirovetiven-2-one 12-glucoside	145.858	254.501	0	16486	13868.5	11976	371606	366122	453611	410663	433200	421979	9973.37	48831.3	847834	1.13279e+06	1.28244e+06	107281
(4Z,9a)-9-(3-Methyl-2-butenoyloxy)-4,10(14)-oplopadien-3-one	27849.5	34250.1	17213.3	37977.5	17930.9	49022.7	138529	23977.8	15428.8	13975.6	27755.2	13329.4	21260.4	55901.9	63877.6	28779.1	27943.6	34147.5
(4alpha,10alpha)-1(5),6-Guaiadiene	98543.5	74348.7	113074	42672.3	121308	137152	79184.4	107226	128513	151200	155312	118255	23872.5	62411.3	28849.9	28048.4	28044.8	24954.5
(4beta,5beta,6beta,14beta,15alpha,20S,22R)-5,6-Epoxy-4,14,15-trihydroxy-1-oxowitha-2,24-dienolide	61792.5	75072.6	104977	24291.9	24418.7	19835.5	54414.3	156785	141168	171759	181760	149657	0	0	0	0	0	0
(5E)-(24R)-24,25-dihydroxy-[6,19,19-trideutrio]vitamin D3	58062.1	65280.5	68104.3	70730.1	68806.7	84914.9	168328	78417.5	65745.8	92101.1	69910	87679.9	75101.6	64507.3	103022	95175.8	99123.5	88535.3
(5E,10E)-19-fluoro-1alpha-hydroxyvitamin-D3	54652	21001.5	84447.4	2923.49	50645.7	43719.8	15093.3	59655.3	81441.9	96717	94227.8	70616	309099	246763	97734.3	55170.1	65082	243998
(5Z)-13-carboxytridec-5-enoylcarnitine	82270.7	69444.5	44508.7	29493.5	49628.9	75378.1	37530.1	76903.6	58912.1	99615.7	82225.2	91528.8	1246.33	16045	13973.6	13368.5	14023.8	16769.7
(5alpha,6beta,14alpha,20R,22R)-5,6,14,20,27-Pentahydroxy-1-oxowith-24-enolide	28448.9	28517.9	8997.12	17378.6	9923.05	5893.07	40534.9	39700.3	73259.1	49818.1	59982.3	46217.6	490.146	0	0	131957	237844	0
(5x,6x)-5,6-Epoxyergosta-7,22-dien-3-ol	21859	27194	16435.9	27265.9	14904.9	23140.4	36121.6	18270.6	18228.6	14848.7	20757.8	22279	13309.8	10387.9	23201	32885.4	20132.8	22787.1
(6RS)-6,19-epidioxy-24,24-difluoro-25-hydroxy-6,19-dihydrovitamin D3	21464.7	26090.8	13477.2	31937.9	12103.7	16034.5	46367	21916.5	18714.3	18114.5	21260.3	17942.6	14881.6	12449.8	19837	29459.4	28584.7	22885
(6RS,24R)-24,25-dihydroxyvitamin D3 6,19-sulfur dioxide adduct	4.84224e+07	4.41612e+07	4.94472e+07	2.96467e+07	3.84533e+07	4.37511e+07	2.3086e+07	5.4866e+07	5.6105e+07	5.35482e+07	5.52949e+07	4.33433e+07	1.84523e+07	2.39813e+07	2.09238e+07	1.79576e+07	1.80406e+07	2.19292e+07
(6S)-vitamin D3 6,19-(4-phenyl-1,2,4-triazoline-3,5-dione) adduct	254584	595767	165475	194170	79576.9	132907	332679	152660	142352	177351	157087	165288	200779	519047	167615	72828.7	146642	111873
(6b,7b,13R)-6,7-Diacetoxy-8,14-labdadiene-13-ol	90748.6	71895.5	72014.7	92435	199885	103762	28726.1	96525.1	117181	41628.6	63588.5	42153.6	165528	159263	93779.8	53360	92935.5	143161
(6beta,8alpha)-6-Hydroxy-7(11)-eremophilen-12,8-olide	66826.5	55838.2	25849.4	53889.4	32011.7	50199.2	55681.3	42762.8	48843.9	68096.2	53968.2	61937	21757.2	28927.3	28909.6	30237.5	35769.8	32462.4
(7Z)-14-hydroxy-10,13-dioxoheptadec-7-enoic acid	13464.2	9669.37	7071.06	12312.6	5420.68	9768.76	130.585	10463.8	8272.76	11872.9	9106.41	14361.1	6.85827	0.575016	0	0	0	68.225
(8'R)-Neochrome	195982	222858	7.75788e+06	799590	6.23241e+06	3.58303e+06	3.23496e+06	1.49212e+06	1.19519e+06	2.96677e+06	1.873e+06	3.81191e+06	2.74589e+06	1.70566e+06	1.12849e+06	1.15977e+06	907165	722024
(8Z,d18:1) sphingosine	85529.7	90015.3	69115.8	88262.8	70240.7	73330	87596.8	57570.3	49868.9	68488.5	53566.1	74247.2	53466.6	83966.3	72616.1	80639.4	102157	38961
(9S,10E,12Z,15Z)-9-Hydroxy-10,12,15-octadecatrienoic acid	1.77282e+07	1.60015e+07	8.93923e+06	4.32783e+07	2.40015e+07	2.82907e+07	4.7824e+06	8.68549e+06	8.77899e+06	9.48488e+06	9.45607e+06	1.08724e+07	6.19363e+07	4.30557e+07	4.01422e+07	2.79757e+07	3.25821e+07	6.19553e+07
(9S,10S)-10-hydroxy-9-(phosphonooxy)octadecanoate	45538.2	42502.5	619221	59911.8	537112	76798.1	443723	69591.7	92340.5	139219	111589	127127	62776.4	47170.7	49763.8	86871.6	66882.9	24505.9
(9S,13S)-10,11-dihydro-12-oxo-15-phytoenoic acid	24284.2	22730.4	14098.4	42743.9	17002.8	33427.9	36524.2	23167.4	20603.6	21028.7	22680.8	22890.2	58368	53385.4	35649.9	32428.5	39075.7	64435.9
(9Z,11E,13E,15Z)-4-Oxo-9,11,13,15-octadecatetraenoic acid	142609	152808	488105	215800	372417	266495	269995	144828	195940	232191	170678	253763	203335	238326	276657	240495	230477	217837
(9Z,11R,12S,13S,15Z)-12,13-Epoxy-11-hydroxy-9,15-octadecadienoic acid	9.72591e+06	8.75185e+06	4.1911e+06	1.42315e+07	5.74741e+06	8.26307e+06	5.70673e+06	4.89157e+06	4.83183e+06	5.07701e+06	4.91737e+06	5.99409e+06	3.09675e+07	2.2722e+07	1.81974e+07	1.3551e+07	1.5611e+07	3.06079e+07
(9Z,12Z,14E)-16-Hydroxy-9,12,14-octadecatrienoic acid	4.66594e+06	4.08783e+06	2.51977e+06	1.29076e+07	7.27682e+06	9.09405e+06	1.82535e+06	2.43508e+06	2.31654e+06	2.70145e+06	2.48363e+06	3.06521e+06	1.79744e+07	1.58854e+07	8.10718e+06	5.56062e+06	7.66513e+06	1.57738e+07
(9Z,12Z,15Z)-3-hydroxyoctadecatrienoylcarnitine	877040	705296	653191	294099	732319	883903	299046	787653	839436	764476	916290	651870	3.0571e+06	2.16765e+06	1.42727e+06	932291	1.26802e+06	2.58119e+06
(E)-10-Oxo-8-decenoic acid	23527.4	27600.7	26378.7	29066.2	24895.6	25049.7	66773.6	24248.5	24998	22342.7	25366.2	22396.2	24041.7	20303.6	34923.4	63395.1	56384.8	32652.7
(E)-11-Hexadecenoic acid	3.30603e+06	3.77523e+06	1.96765e+06	4.09985e+06	2.03306e+06	2.10489e+06	4.05551e+06	2.29244e+06	2.94642e+06	1.96755e+06	2.85618e+06	2.45267e+06	5.36822e+06	4.2788e+06	3.48634e+06	3.22792e+06	2.50988e+06	2.54755e+06
(E)-4,8-Dimethyl-1,3,7-nonatriene	2230.25	5777.1	4038.53	3288.77	2925.33	10311.9	20019.6	15825.5	7342.53	2894.05	5957.06	2146.91	15384.3	2187.38	3333.52	3611.13	4542.63	3480.15
(E)-4-(trimethylammonio)but-2-enoyl-CoA	44051.2	43348.2	37646	47638.9	35191.3	40967.4	105261	40246.7	50797	45681.2	53714.1	43876.6	28634.4	28041	31434.5	43012.4	56272	51947
(E)-8-Hydroxy-2-octene-4,6-diynoic acid	4291.26	3159.85	2879.95	5547.69	4060.07	4181.24	495.773	2211.36	3367.9	3011.05	2726.46	3375.34	45.3187	30.3594	111.539	124.189	132.892	214.318
(E)-9-(3-Furanyl)-2,6-dimethyl-2,6-nonadien-4-one	207453	212003	347077	286202	562726	199608	233966	166049	182780	140984	146994	156971	121954	110861	135401	160643	162190	186406
(E)-Calamene	22304.1	17280.6	32677	5309.93	25659.1	22223.6	12873.9	28450.9	33011.1	34025.5	35938.9	28172.7	56277.6	46090.5	27267.3	22395.8	28664.4	60340.4
(E,E)-2,4-Decadienoic isobutylamide	51.6007	871.673	461.452	66.2652	209.223	325.668	4446.72	2019.27	452.524	342.038	1581.57	242.375	5322.19	336.775	1263.92	623.222	192.741	719.142
(R)-1-O-b-D-glucopyranosyl-1,3-octanediol	8649.69	9715.83	7826.97	10392.4	6660	8032.76	21358	10411.4	13518.4	10136.1	10599.8	8358.49	8823.82	6852.64	12217.9	12990.1	13418.9	14069.7
(R)-2-Acetoxy-p-mentha-1,8-diene	26910.4	24005	33896.8	31914.7	53468	58967.8	49439.8	35230.6	26915.4	33349.1	29348.4	36495.7	64595.2	67715.4	69096.6	57543	67692.7	77578.8
(R)-2-Hydroxysterculic acid	216828	156100	500455	98668.1	650966	600609	174993	340906	312954	544742	417693	511302	531842	949112	196597	120229	259855	502684
(R)-3,4-Dihydro-2-methyl-2-(4,8,12-trimethyl-3,7,11-tridecatrienyl)-2H-1-benzopyran-6-ol	5.49629e+06	5.52899e+06	3.29528e+06	4.2705e+06	1.47198e+06	3.53037e+06	6.14291e+06	5.34706e+06	8.54893e+06	1.17242e+07	1.15644e+07	9.96618e+06	851025	1.86611e+06	338394	648639	708702	512369
(R)-3-Hydroxy-hexadecanoic acid	750456	1.00373e+06	800930	1.45686e+06	792897	1.12777e+06	2.23195e+06	847058	898418	819373	919233	826635	850931	694610	1.00324e+06	1.18634e+06	1.16454e+06	1.03883e+06
(R)-3-Hydroxy-tetradecanoic acid	27111	30537.4	7942.21	37674.8	6276.9	17363	61345	23897.4	25474.4	18867.3	26998.6	20166.5	19478.6	18957.6	26333.6	26650.3	22179.1	25796.8
(S)-10,16-Dihydroxyhexadecanoic acid	15302.8	16877.9	18277.2	31929.3	23068.7	44616.4	329824	110136	129163	136257	156210	132207	29154.4	26167.6	34359.2	47568.5	52069.2	52623.3
(S)-25-Hydroxy-14,16-hentriacontanedione	28325.5	29721.1	92242.8	26153.5	71687.6	28411.1	32350.9	36904.8	32913.4	29789.9	49119.6	28948.8	44449.9	42685.1	29768.7	30131.9	26079.2	42278.9
(S)-3-Octanol glucoside	60350.2	75250.1	75847.3	84813.5	47883.7	47875.1	169005	49413.6	55393.8	47276.9	54027.6	50284.8	46596.6	32861.6	68569.7	89136.2	87309.8	73240
(S)-Curzeone	74261.8	55496.7	16208.9	59859.8	27266.8	51722.5	30265.5	56461.7	60703.4	80771.6	64438.9	85772.3	1171.26	1530.24	228.221	168.782	287.661	1660.2
(S)-Nerolidol 3-O-[a-L-rhamnopyranosyl-(1->2)-b-D-glucopyranoside]	1.37363e+06	993418	798083	2.80481e+06	1.7944e+06	2.58804e+06	222797	327482	177880	587346	313432	789003	536531	1.60583e+06	1.45785e+06	1.26908e+06	1.82709e+06	1.0166e+06
(Z)-13-Octadecenoic acid	382821	458448	301760	495070	413645	339495	420681	224665	224572	213499	274339	291647	214141	179094	273155	316625	277528	328473
(Z)-15-Oxo-11-eicosenoic acid	41152.8	47914.3	46586.9	44430.8	40042.4	40815.5	88902.4	39708.5	40363.1	43063.4	43671	41207	34687	42062.8	42545.1	44039.9	49111.4	46372.9
(Z)-2-Methyl-2-butene-1,4-diol 4-O-beta-D-Glucopyranoside	2212.78	2370.23	1525.8	1894.7	1294.94	1470.89	3776.32	2090.12	1731.06	1871.07	1686.56	1368.24	937.369	980.489	2066.8	2522.01	2161.41	2133.31
(Z)-8-Tetradecenal	228131	281143	165545	350180	153652	210688	740614	236957	234246	222970	258737	194442	242798	185242	293877	381521	325994	320231
(Z)-8-Tetradecenyl formate	59716	75490.5	50496.6	76678.7	38962.6	42793.8	120003	62377.4	68249.2	48734	63240.6	45528.9	56681.8	43765	60758.4	67769.3	65131	43943.4
(Z,Z)-2,9,16-Heptadecatriene-4,6-diyn-8-ol	154151	134943	126904	184775	129339	138414	11542.7	44899.9	49416	46935.2	43756.7	55294	60627.4	64229.7	66722.3	61186.8	73414.6	63641.9
(Z,Z)-3,6-Dodecadien-1-ol	97948.4	114269	198557	139451	132843	208064	194864	126252	106917	196806	126686	208090	121894	161293	139871	105684	78931.5	82684.6
(all-E)-1,8,10-Heptadecatriene-4,6-diyne-3,12-diol	107529	98572	44457.9	143468	78391.9	95683.6	26801.6	49426.9	50469.3	39214.2	39008.3	45957.9	31334.5	30896.2	24773.7	14868.8	14598.9	38629.1
(all-E)-3,5,7-Tridecatriene-9,11-diyn-1-ol	8702.07	10159.8	6896.2	8840.55	6839.54	8022.24	21612.9	6296.85	5860.69	6620.74	6427.87	6340.16	5940.17	4652.73	7852.26	10218.1	11568.3	9010.88
(all-Z)-7,10,13-Docosatrienoic acid	81605.5	141385	75112.9	97928.9	49808.5	99785.2	427426	194706	109068	93134.7	146267	87396.2	206014	118374	101743	83241.5	90271.5	86527.2
(all-Z)-8,11,14-Heptadecatrienal	185.874	244.855	85.0433	355.592	315.916	255.857	229.165	320.5	184.883	69.845	125.134	415.295	2416.08	2170.8	958.449	309.806	633.116	1435.18
(ent-2alpha,3beta,15beta)-16-Kaurene-2,3,15-triol	38740.3	27425.9	19881.1	35064	23036.2	29798	62453.4	63615	39530.4	72791	54227.1	75981.3	27892.1	53498.5	44017.2	40036.1	54241.6	41251.8
(ent-2b,4S,9a)-2,4,9-Trihydroxy-10(14)-oplopen-3-one 2-(2-methylbutanoate) 9-(3-methyl-2E-pentenoate)	1317.01	766.349	906.555	255.176	255.166	1294.68	0	2045.88	5943.45	3432.01	4677.83	2328.02	174.688	215.28	0	0	78.355	84.1413
(x)-2-Heptanol glucoside	7305.87	7676.64	6282.41	38417.4	7907.27	7262.44	19609.7	10854.8	11656.4	22532.4	14505.8	7343.2	11195.5	6449.66	8287.07	46981.8	11310.6	28703.7
(±)-(E)-13-Hydroxy-10-oxo-11-octadecenoic acid	71011.7	79424.7	51017.8	277210	418097	273143	121344	58327.9	53562.4	51184.7	54043.3	57018.7	193426	163884	118218	216985	353930	166792
(±)-Carvomenthol	67316	94144.9	21567.7	110117	15667	52513.8	124746	61119.3	71459.9	54973.2	85321.7	49854.3	68546.1	64004.3	76185.6	57005.8	49638.5	63018
1'',2''-Dihydro-8-hydroxyisopentanyl-3'-methoxy-4'-O-methylalpinumisoflavone	43551.5	39779.1	864.912	40152.8	65.0149	75065.6	47265.8	61260.2	69741.4	101191	90985.1	112558	10503.5	10823.8	10863.4	13179.8	11114	7157.6
1(3)-glyceryl-PGF2alpha	248133	201801	72386.5	425696	185168	337231	122178	102999	62290	106964	67237.6	130037	355379	474978	324516	291606	395065	425492
1,15-Hexadecadien-3-one	28387.3	32322.2	86405.1	32053.4	71948.8	30378.5	63203.3	38451.6	39478.8	36447.1	32903.6	40364.2	30172.6	27396.1	30400.3	37360.8	34870.9	29352.2
1,2-Di-(9Z,12Z,15Z-octadecatrienoyl)-3-(Galactosyl-alpha-1-6-Galactosyl-beta-1)-glycerol	2.12984e+07	1.93244e+07	1.75129e+07	1.26531e+07	1.55912e+07	1.72658e+07	1.25217e+07	2.72847e+07	2.85732e+07	2.63601e+07	2.75469e+07	2.1253e+07	8.30987e+06	1.20173e+07	8.65049e+06	6.91368e+06	6.77702e+06	8.87344e+06
1,2-Di-(9Z,12Z-octadecadienoyl)-sn-glycero-3-phosphate	2.16556e+07	2.25696e+07	6.04806e+08	5.24265e+07	4.47376e+08	2.41313e+08	1.99721e+08	1.03869e+08	9.10206e+07	2.20323e+08	1.40648e+08	2.73898e+08	2.23064e+08	1.85576e+08	8.35733e+07	8.18541e+07	6.40594e+07	5.63183e+07
1,2-Di-O-palmitoyl-3-O-(6-sulfoquinovopyranosyl)glycerol	1.45195e+06	1.20809e+06	518965	1.94732e+06	1.07912e+06	1.13551e+06	128480	1.34464e+06	1.07206e+06	949180	1.04153e+06	1.14085e+06	3.35189e+06	3.78948e+06	4.4885e+06	2.72139e+06	2.15588e+06	1.67405e+06
1,2-Epoxy-1,2,7,7',8,8',11,12-octahydro-psi,psi-carotene	20065.9	37456.5	169890	78488.3	187501	203161	264657	48221	49990.4	13652	69667.7	25253.6	86872.7	113948	335067	332669	530758	59197.1
1,2-didocosanoyl-sn-glycero-3-phosphosulfocholine	26801.2	39909	33168.5	33910	38387.9	40455.8	82098.6	34704.4	39120.6	34334.7	39199.1	33726.3	37470.3	52630	33079.3	30992.5	43198.4	41695.7
1,2-dihydrostilbene	1746.63	862.662	1904.42	118.372	921.796	1383.27	941.502	2631.48	279.531	633.764	1243.23	3001.57	73.0285	831.737	1314.61	239.096	1343.7	386.184
1,2-dioctadecanoyl-3-O-(6-deoxy-6-amino-alpha-D-glucosyl)-sn-glycerol	1.15188e+06	974503	1.93588e+06	580332	1.2977e+06	1.04052e+06	623307	1.54794e+06	1.9086e+06	2.05542e+06	1.86186e+06	1.7571e+06	2.47823e+06	1.76116e+06	886935	673702	713606	1.94596e+06
1,2-ditetradecanoyl-sn-glycero-3-phosphosulfocholine	39.8057	977.915	8847.85	2206.94	10427.4	3162.35	3546.61	3563.13	2857.48	3154.57	2000.41	5416.52	18835.8	22030.1	9750.23	6207.32	4193.06	4964.75
1,2-tricosanediol	112784	133209	80325.1	247732	70812.4	89310.4	210589	90268.6	86729	197844	98557.5	88517.2	68126.8	47652.7	87128.6	255299	109520	263079
1,21-Heneicosanediol	8018.53	7969.56	9740.6	22849.4	8191.75	8637.51	14128.1	7779.91	7484.19	21506.8	7130.38	9003.24	5046.99	4860.39	6834.61	23430.3	7655.07	27582.7
1,25-Dihydroxyvitamin D3-26,23-lactone	4.40381e+06	4.20655e+06	76844.9	2.22609e+06	60221.8	282851	2.16446e+06	2.18631e+06	3.55179e+06	1.32589e+06	3.32487e+06	784381	226302	277376	31239.5	99198.6	87187.5	169981
1,25-dihydroxy-2-nor-1,2-secovitamin D3	37116.8	44331	31677.6	54141	24877	34830.5	107453	68951.8	56403.3	64621.6	69688	57863.8	47331.2	31277.7	53316.3	73417.5	51017.8	28249.2
1,3-Hexadecadien-1-ol	225500	291187	2.83011e+06	386611	2.68295e+06	544151	942368	1.0453e+06	1.05679e+06	827891	553044	1.00848e+06	801885	678793	748931	862350	672882	151131
1,4-Dimethyl-7-ethylazulene	40643.3	53359.1	33165.4	51731.1	22428.4	32820.8	119944	43914	50238.5	27797.5	49706.1	25797.2	37040.9	21910.2	57234.9	83100	53606.2	26008
1,7-Pentatriacontadien-11-ol	717760	798643	392503	955810	358896	433802	940923	485969	495885	687411	534682	413310	431189	331243	482370	907942	569721	1.20906e+06
1-(14-methyl-pentadecanoyl)-2-(8-[3]-ladderane-octanyl)-sn-glycerol	2.5174e+06	2.3626e+06	1.23053e+07	1.93397e+06	1.04063e+07	5.7292e+06	2.24281e+06	3.77616e+06	4.7992e+06	5.49267e+06	5.16613e+06	5.03714e+06	9.18391e+06	7.1763e+06	1.93286e+06	1.78854e+06	1.90177e+06	2.97802e+06
1-(14-methyl-pentadecanyl)-2-(8-[3]-ladderane-octanyl)-sn-glycerol	339601	348000	4.01957e+06	503629	4.56817e+06	1.92389e+06	51851.3	522869	519319	533769	405128	452627	20859	43954.4	19630.6	17169.4	14920	21013.4
1-(15-methyl-tridecanyl)-2-(8-[3]-ladderane-octanyl)-sn-glycerol	6912.96	7385.63	3144.39	9281.28	4088.09	5377.12	12295.3	4036.76	2014.14	3982.55	4284.73	8078.99	1733.46	1151.13	5866.34	6588.83	6351.72	6924.22
1-(2,6,6-Trimethyl-2-cyclohexen-1-yl)-1,6-heptadien-3-one	124557	163570	147809	198386	118091	122984	348493	129373	149163	132280	148187	135639	150741	117427	176091	291935	230188	216012
1-(2E,6E,10E,14E-phytatetraenyl)-2-(2E,6E,10E,14E-phytatetraenyl)-sn-glycero-3-phosphocholine	540506	614340	378400	483441	321974	492143	120133	536723	339403	446614	441414	476859	249092	290551	355534	358415	285308	651165
1-(2E-phytaenyl)-2-(2E-phytaenyl)-sn-glycero-3-phosphocholine	58110	103037	50918.8	93241.9	93568.8	61394.4	39338.9	25234.6	16326.3	23546.3	25901.3	41410.7	7050.84	8329.15	59055.6	61001.2	58693.1	38097.7
1-(3-methylpentadecyl)-3-nonylcyclopentane	1.03013e+06	638141	486604	1.65113e+06	410672	465396	759600	435333	468855	1.5748e+06	561602	497351	359726	275675	407316	1.44484e+06	461079	2.13583e+06
1-(6-[3]-ladderane-hexanoyl)-2-(8-[3]-ladderane-octanyl)-sn-glycero-3-phospho-(1'-sn-glycerol)	265204	174453	34053.9	148184	30895.3	151481	1800.47	245023	462943	93372	175494	51928.2	422223	147218	42031.5	28193.7	24187	190729
1-(6-[3]-ladderane-hexanoyl)-2-(8-[3]-ladderane-octanyl)-sn-glycerophosphocholine	311478	261676	142693	67236.9	65927.4	207747	17093.2	415119	731524	230902	434295	111111	1.1625e+06	438104	115313	111161	95601.2	985841
1-(6-[3]-ladderane-hexanoyl)-2-(8-[3]-ladderane-octanyl)-sn-glycerophosphoethanolamine	45567.8	59966	32379.7	37031	25729	37169.2	54460.4	42555.7	75955.4	32280.4	45901.4	23247	149315	27440.4	52427.8	54140.9	58330.6	187014
1-(6-[5]-ladderane-hexanyl)-2-(8-[3]-ladderane-octanyl)-sn-glycerophosphocholine	115645	92286.7	10406	96164.1	10733	61606.2	768.01	102307	184407	30696.3	55199	18493	104856	137422	16122.5	11007.8	7069.9	10881.5
1-(8-[3]-ladderane-octanoyl)-2-(8-[3]-ladderane-octanyl)-sn-glycero-3-phospho-(1'-sn-glycerol)	1.71287e+06	1.30034e+06	3.55122e+06	421980	2.57409e+06	1.60504e+06	536293	1.97994e+06	2.73542e+06	1.97484e+06	2.45418e+06	1.27429e+06	2.89328e+06	2.32804e+06	476716	445146	450012	1.71159e+06
1-(8-[3]-ladderane-octanoyl-2-(8-[3]-ladderane-octanyl)-sn-glycerol	36005.6	40146.3	46550	30378.7	31414.5	29064.5	70699.6	43806.7	45998.6	34034.2	50372.9	30896.4	43445	46317.5	50303.2	60506	43885.6	22473
1-(8-[3]-ladderane-octanyl)-2-(8-[3]-ladderane-octanyl)-sn-glycerol	2144.83	1201.61	1601.03	3462.44	4652.17	6012.77	1684.98	1831.04	765.263	4141.07	2985.18	2608.71	5171.14	48100	8757.98	8205.04	10889.7	3970.28
1-(8-[3]-ladderane-octanyl)-2-(8-[3]-ladderane-octanyl)-sn-glycerophosphoethanolamine	14846.5	14625.7	11237	12263.7	18009.6	7853.92	10646.7	10667.6	15248.2	14099.9	8799.85	11381	32609.4	73327.7	18179.2	4384.99	1419.87	3583.29
1-(8-[5]-ladderane-octanoyl)-2-(8-[3]-ladderane-octanyl)-sn-glycerophosphocholine	702095	538647	1.15282e+06	224891	988452	769642	349933	777066	687303	890636	763393	764001	292130	461537	278485	233888	241279	195230
1-(8-[5]-ladderane-octanoyl)-2-(8-[3]-ladderane-octanyl)-sn-glycerophosphoethanolamine	422462	404049	27118.3	236077	10905	127047	47012.5	371443	510787	133313	313894	70963.9	38971.5	8177.77	17975.6	23844.3	13750.2	85627.6
1-(8-[5]-ladderane-octanyl)-2-(8-[3]-ladderane-octanyl)-sn-glycero-3-phospho-(1'-sn-glycerol)	33987.5	30567.7	3656.6	23385.7	2015.14	4326.91	1099.66	16500	31615.1	1890.95	7232.06	1365.23	33460.3	24905.2	2255.12	2084.87	1977.05	2518.49
1-(8-[5]-ladderane-octanyl)-2-(8-[3]-ladderane-octanyl)-sn-glycerophosphoethanolamine	71517.3	45034.9	82872.6	71706.9	62368.4	63079	117762	15869.8	43556.7	89624.2	57406.7	62243.8	307755	481889	164620	54468.6	59125.1	101905
1-(9,14-dimethyl-pentadecanoyl-2-(8-[3]-ladderane-octanyl)-sn-glycerol	17962.4	18303.1	687713	17030.3	556766	213674	34175.4	59791.1	53203.9	197201	95447.1	239903	400306	336156	71414.1	45017.6	76576.4	115022
1-(9,14-dimethyl-pentadecanyl-2-(8-[3]-ladderane-octanyl)-sn-glycerol	886415	838158	6.49896e+06	1.00249e+06	7.25009e+06	3.02624e+06	226876	1.07534e+06	1.10433e+06	1.06138e+06	878547	911583	299546	456386	206102	161600	192237	313270
1-(9Z,1Z-octadecadienoyl)-2-(10Z,13Z,16Z,19Z-docosatetraenoyl)-3-O-[hydroxymethyl-N,N,N-trimethyl-beta-alanine]-glycerol	194991	295386	290426	287675	281105	205334	410427	155040	100249	96483.5	73930	136001	119308	106927	203707	214986	225415	210024
1-(9Z-octadecenoyl)-2-(5Z,8Z,11Z,14Z-eicosatetraenoyl)-3-O-alpha-D-glucuronyl-sn-glycerol	2.56785e+06	1.71541e+06	3.95841e+06	874085	4.49359e+06	3.03324e+06	536924	2.72418e+06	2.35086e+06	2.83019e+06	2.32461e+06	2.49683e+06	3.15949e+06	6.01163e+06	2.65639e+06	1.47611e+06	1.66454e+06	2.11e+06
1-(O-alpha-D-galactopyranosyl)-3-keto-(1,27R,29R)-triacontanetriol	3291.38	529.456	5674.88	0	8927.79	8349.44	199.513	2641.86	2171.06	10816.4	6849.85	8702.43	396.95	858.467	15.1565	0	0	1089.93
1-(O-alpha-D-glucopyranosyl)-(1,3R,25R)-hexacosanetriol	50898.6	40500.8	42729.1	42251.2	39717.1	35330.7	60015	41256.8	35225.6	35778.4	30473.5	32708.7	30083.1	31125.3	39599.7	45900.4	50294.8	22406.4
1-(O-alpha-D-glucopyranosyl)-(1,3R,25S,27R)-octacosanetetrol	54002.1	73604.1	43417.6	80653.9	28837.6	51197.3	143186	56184	59275.1	51638.9	47441.6	50235.3	41914.1	33172.7	48208.7	69259.4	78645.3	58961.2
1-(beta-D-Glucopyranosyloxy)-3-octanone	135393	121150	50162.2	149402	82732.9	131437	72098.3	72068.6	53489.7	52706.8	60985.8	73947.3	237117	151570	163554	192324	248695	131920
1-Acetoxy-2-hydroxy-16-heptadecyn-4-one	179749	131415	137469	203502	196448	199204	47972.1	153210	130256	167806	115563	180284	173331	281387	139189	112195	102817	158481
1-Docosene	25264	17598.4	9589.31	63622	7793.13	13634.1	17735.7	16016.8	17229.4	31588.2	18598.9	16931.1	17289.9	17392.3	14015.3	31204.8	17219.2	149258
1-Heneicosene	104537	125384	75832.8	149157	69062	83190.3	167847	87634.1	99897.5	79924.3	88393.6	97547.5	80303.7	92077.9	81323	108161	104522	92461.8
1-Hentriacontene	395316	249789	156314	395578	136898	166112	291695	140294	140240	356316	177979	156364	85734.9	71173.1	136473	327207	162962	478469
1-Heptadecene	36754.5	37017.7	41609.8	133535	41758.3	37854.2	52833.1	33065.8	34633.3	107884	38440.8	35707.4	26802.1	21096.7	28318.6	103977	30087.1	119944
1-Hydroxy-1-phenyl-3-hexadecanone	34375.9	49120.7	110376	37160	224760	121974	156330	99789.4	24626.4	84030.8	58834.4	139810	196629	315347	108020	59611.7	166815	291244
1-Lyso-2-arachidonoyl-phosphatidate	34132.2	59506.1	995594	52490.5	874385	205260	89913.4	41439	39151	45792.7	34028.6	54886.2	86356.1	54417.1	73578.1	95301.7	65872.2	55683.6
1-Nonadecene	218580	194360	146010	327125	136371	123632	188539	164659	99440.7	209153	140897	107551	240166	247802	128820	287285	224570	273237
1-O-[(6'-O-hexadecanoyl)-a-D-glucopyranosyl]-(2-hexadecanoyloxy)-eicosan-1-ol	9476.17	12757.9	4955.45	13114.3	9388.99	10399.3	6047.12	7138.82	19774	16186.1	39328.9	17330.8	9063.69	5837.29	7301.75	8112.44	6555.01	12663.4
1-O-alpha-D-glucopyranosyl-(2-hexadecanoyloxy)-eicosan-1-ol	5640.9	10583.7	11209.1	10728.9	12409.1	9457.26	12819.3	13207.4	17761.3	6618.2	11634	7511.52	16293.5	4581.43	14403.7	16626.9	9457.93	7687.83
1-O-alpha-D-glucopyranosyl-(2-tetradecanoyloxy)-eicosan-1-ol	2285.74	3258.86	0	5873.93	0	3473.65	5330.84	1864.43	1256.76	1562.79	1854.13	2653.98	0	0	3181.8	4956.15	3103.56	3130.43
1-O-alpha-D-glucopyranosyl-1,2-eicosandiol	1.43212e+06	1.75878e+06	504079	1.61641e+06	238914	693899	2.75397e+06	1.71851e+06	1.94435e+06	1.1046e+06	1.29777e+06	1.08813e+06	1.4152e+06	782350	1.40905e+06	1.48125e+06	1.07613e+06	939269
1-O-alpha-D-glucopyranosyl-1,2-nonadecandiol	1.61157e+06	2.82951e+06	1.4852e+06	2.97311e+06	1.01394e+06	1.14024e+06	2.82381e+06	1.10073e+06	1.37137e+06	1.64039e+06	1.42775e+06	1.26596e+06	1.07031e+06	972118	1.32078e+06	3.15571e+06	2.49189e+06	2.40909e+06
1-O-behenoyl-Cer(d18:1/18:0)	61124.7	69754	41834.2	62962.8	57585.2	46876.1	73299	38360	23129.1	26171.5	18342.7	51933.2	30505.4	28378	45938.8	55321.1	46200.4	67119.7
1-O-beta-D-Glucopyranosyl-2,3-di-O-(8-hexadecenoyl)glycerol	246535	143126	366946	64050.1	290568	86346	19373.2	454170	493430	594178	505410	722613	364794	840087	179292	51987	75126	223394
1-O-beta-D-Glucopyranosyl-2,3-di-O-palmitoylglycerol	494224	278587	2.4227e+06	81010.2	2.13747e+06	943000	74285.4	788317	859779	1.32332e+06	929356	1.06725e+06	2.83826e+06	2.9786e+06	416253	194311	613397	1.12614e+06
1-O-carboceroyl-Cer(d18:1/18:0)	59698.3	60779.8	30222.5	49045.1	47727.4	32107.8	57586.2	28454.6	14836.9	13093.2	20023.8	26223.1	30862.3	22527.7	38536.9	47427.6	41901.7	80101.9
1-O-cerotoyl-Cer(d18:1/18:0)	14719.7	19095.9	11741.6	25050.8	14327.3	12227.7	20811.4	12710.6	11665.9	11982.8	19184.6	17812.8	10946.3	9695.02	15304.8	18761.8	12422.3	27316.9
1-O-eicosanoyl-Cer(d18:1/18:0)	28711.6	27124.2	26790.3	29016.4	31671.1	18376.4	16455.8	21464.3	17890.9	17822.7	26113.8	22852.3	51384.5	29964.1	17992.6	21945.9	28624.1	59734.5
1-O-lignoceroyl-Cer(d18:1/18:0)	192400	207347	193386	233272	200742	158537	360202	240266	229519	202340	235022	232448	168020	153559	251055	278374	220778	188806
1-O-myristoyl-Cer(d18:1/16:0)	112467	111153	102557	95081	127152	96916.1	111291	115634	107749	96105.7	148559	125195	126805	86015.3	108905	122377	118423	261226
1-O-myristoyl-Cer(d18:1/18:0)	36052.9	38895.1	37427.7	38935.1	39670.5	28918.7	34115.4	39855.9	38168.7	41099.5	54758.7	43057.7	124068	81055.9	40381.8	39406.4	35326.5	101546
1-O-palmitoyl-Cer(d18:1/18:0)	46439.2	52005.6	34435.8	63802.4	47772.7	36377.8	35178.4	30047.4	34882	25286.3	48035.5	46783	66780.7	38517.6	39844.9	61111.8	32981.3	75858
1-O-pentacosanoyl-Cer(d18:1/16:0)	5069.98	6845.8	2647.83	1462.31	7930.26	2350.14	2742.04	2044.39	0	0	0	653.12	2546.74	1910.76	5030.74	1623.07	2279.48	5765.77
1-O-stearoyl-Cer(d18:1/18:0)	19819	19140.1	11833.3	24223.1	20549.3	13516	9787.69	10159.4	7901.75	7401.43	16087.2	15638.2	16016.1	8783.51	17422.9	18571.9	9781.53	18693.7
1-O-tricosanoyl-Cer(d18:1/18:0)	61912.9	68510.2	38933	71392.2	44585.1	39814.2	62890.2	36804.6	34798.6	27814.1	41080.3	55840.3	35336.7	29010	51523.3	51850	46799.9	84195.7
1-Octacosene	115341	77679.3	67342.2	769580	58719	65819.2	88160.9	53461.1	55329.4	758786	70845.3	69780.6	37700	30859.9	52506.2	731338	59530	1.02942e+06
1-Pentacosene	316237	345101	269210	344410	250846	305401	515459	332492	326527	262959	320544	374808	283816	356875	303842	347500	387973	322801
1-Tetracosene	13881.9	8946.57	6862.43	83354.6	6667.42	7432.36	8738.56	4829.64	5464.59	85696.9	6953.88	7865.48	2710.31	2062.84	4893.34	71139.3	6028.95	104549
1-Tetradecene	138381	131800	219505	222289	139722	158097	293933	156587	157605	203270	152315	161753	129857	115922	200282	233767	185488	156641
1-eicosanoyl-2-docosanoyl-sn-glycero-3-phosphosulfocholine	2216.99	1454.24	18039.3	908.671	16832.5	5559.16	843.349	10221.1	29275	20822.2	22861.5	11528.9	47020.3	41145.7	2968.84	5879.22	6216.7	20233.9
1-tetradecanoyl-2-(8-[3]-ladderane-octanyl)-sn-glycero-3-phospho-(1'-sn-glycerol)	12113.8	23614.6	6462.51	6761.73	3685.08	21498.1	2435.69	30486.7	47314.7	29906.7	25481.6	13024.3	91964.2	235180	10041.4	2727.89	4012.35	6051.05
1-tetradecanyl-2-(8-[3]-ladderane-octanyl)-sn-glycerophosphoethanolamine	4427.02	4663.72	9824.27	7367.7	6498.39	1143.69	17001	5656.76	4913.31	1877.47	5867.41	4380.53	280440	187053	9018.91	13836	4701.43	37386.5
10,11-dihydro-20-trihydroxy-leukotriene B4	133336	149681	125518	153006	120970	137986	207780	113239	102436	101582	97951.3	108788	91220.4	89277.7	116218	141815	144118	139205
10,12,14-octadecatrienoic acid	614228	513626	238857	1.50204e+06	651997	1.10656e+06	224752	360971	235501	242048	247284	303750	1.75385e+06	2.2584e+06	1.22019e+06	980818	1.35331e+06	1.59399e+06
10,20-Dihydroxyeicosanoic acid	7.2881e+07	8.76037e+07	5.02688e+07	9.56486e+07	3.02808e+07	5.28792e+07	1.51755e+08	8.06581e+07	8.50887e+07	5.9172e+07	7.91539e+07	5.73065e+07	6.6322e+07	4.78131e+07	8.00535e+07	9.64331e+07	7.44902e+07	6.01748e+07
10-Deoxymethymycin	7111.71	7411.7	2776.88	3234.62	5906.36	15400	25687.7	14535.4	2563.46	1991.72	1925.2	1083.46	2491.91	3636.14	6931.45	4549.52	6126.67	5724.09
10-Hydroxy-16-hentriacontanone	88706.9	113030	84378.8	91059.8	96658.9	80872.3	155527	78502.2	81055	62338.1	97114	88334.1	68043	56606.1	104893	115326	108515	117777
10-Hydroxy-3-methoxy-1,3,5,7-cadinatetraen-9-one	161967	121486	211734	271882	310431	285243	41128.5	176726	141322	121638	122656	184228	69285.1	99765	60249.1	40329.1	43664	106785
10-Hydroxymelleolide	528078	441639	250562	597841	399892	473142	39508	157461	179211	216962	181718	241564	188.518	130.506	867.839	1030.93	287.952	319.809
10-Hydroxymyristic acid methyl ester	18609.3	18191.2	10958.2	15371.8	22776.5	22301.3	18986.4	10341.9	7557.21	13314.1	11234	14040.1	7923.72	10479.9	19764.3	21809.4	26981.7	14188.7
10-Nonacosen-2-one	33416.6	31445.6	13495.5	106784	12313.9	15507.6	34020.5	17013.3	18465	101791	19850.1	16391.9	13228.6	10627	16491.4	97218.7	22014.2	156677
10-Undecen-1-ol	101092	180377	248173	205915	189667	249754	469173	50963	42171.5	50099.7	47588.4	44329.6	145924	116528	254659	309316	349901	205649
10-fluoro-capric acid	69544.1	66190.8	35680.8	48111.2	55958.2	110305	176669	125809	38138	33604.3	35705.3	28024.8	35075.7	48823.3	76146.5	56129.2	57665.8	59364.7
10-nitro-9E-octadecenoic acid	1.02371e+06	599117	1.35677e+06	646303	3.30379e+06	3.14839e+06	336081	1.22673e+06	528666	1.63044e+06	632684	2.20336e+06	948415	2.37565e+06	1.42451e+06	924432	1.86533e+06	1.81246e+06
10-oxo-docosanoic acid	537342	616640	252595	816786	184569	262008	913891	441643	401406	229160	371585	225766	602900	463360	730799	612712	622142	436994
10-oxo-nonadecanoic acid	1.8121e+06	1.38923e+06	3.5438e+06	827136	3.7982e+06	3.4303e+06	990839	2.24222e+06	2.53483e+06	3.31242e+06	2.85376e+06	2.81233e+06	3.24954e+06	4.8862e+06	1.45522e+06	1.09827e+06	1.53218e+06	1.99295e+06
10-tridecynoic acid	2.12994e+06	2.09185e+06	1.06827e+06	1.34263e+06	1.70284e+06	3.49862e+06	5.41963e+06	3.99099e+06	1.13321e+06	972397	980271	790350	1.04512e+06	1.48053e+06	2.38091e+06	1.66024e+06	1.74998e+06	1.72136e+06
10Z,12E-hexadecadienoic acid	24658.7	29853.6	21041.7	33172	16005.7	21047	65105.1	29470.4	27276.2	21748.3	27984.2	22155.9	24241.4	16682.3	28302.5	33102.6	30567.7	24312.5
10Z,12E-tetradecadienoic acid	12933.8	44944.9	18361.1	16217	8245.49	33130.4	110968	138787	32916.7	14858	94272.4	9521.52	162554	20982.6	33661.5	18624.5	21868.9	28855.2
10Z-Heneicosene	15395.5	15079	11997.5	16139	10326	12767.6	25692.4	12536.1	11292.7	13128.6	12085.5	12064.7	8187.38	7122.97	11844.4	15058.4	14140.9	15383.8
10Z-Nonadecenoic acid	696830	782894	460946	759980	540504	469213	668553	379622	456548	395127	402463	465399	1.15627e+06	901388	459451	414081	409715	552796
10Z-Pentadecenal	73624.5	74245.3	50846.1	98067.1	32104.3	48841.9	140164	66773	72276.2	45680.5	72667.7	52450.8	58937.5	50429.9	85974	93668.7	67489.9	55429.7
11'-Carboxy-alpha-chromanol	938882	1.14798e+06	823036	1.1462e+06	678248	851512	2.18146e+06	976879	891444	895954	925378	915216	583976	526129	991675	1.1209e+06	1.18669e+06	1.13964e+06
11'-Carboxy-gamma-tocotrienol	692.543	426.797	359.965	749.913	644.471	335.269	377.306	364.828	196.496	321.696	451.137	404.714	8517.32	28827.3	5237.06	5415.09	6218.14	5867.44
11,12-Dihydrolactaroviolin	49345.3	58716.4	17218.4	72324.8	17092.9	27064.9	50992.3	28599.4	36191	21668.7	26714.9	22994.2	83973.3	57856.2	56382.9	48598.8	36088	40691.2
11-(4-acetoxymethylphenyl)-1alpha,25-dihydroxy-9,11-didehydrovitamin D3	56515.7	111995	18034.8	164652	11787.9	33350.4	350252	47899.5	32832.4	27152.1	33134.9	31787.6	55477.2	20128.3	87124.7	131782	123930	105659
11-Copaen-4-ol	46877	48712.2	19710.6	173753	108885	120397	30599.3	73271.1	33794.4	39428.8	43741	49931.2	193222	123229	107354	81461.9	86450.3	180196
11-Hydroxy-9-tridecenoic acid	13822.4	12925.8	70223.7	17632	68159.8	46734.7	119270	34732.9	25946.8	37813.9	31051.7	36487.6	21251.3	22610.3	50076.3	80475.8	83030.3	22739.2
11-Hydroxyeicosatetraenoate glyceryl ester	1.28189e+06	968200	1.19724e+06	341377	1.3066e+06	1.33829e+06	418443	1.20186e+06	990889	1.56478e+06	1.30692e+06	1.27953e+06	637087	1.83119e+06	1.05636e+06	822775	1.09506e+06	1.10112e+06
11-Oxohexadecanoic acid	1.08345e+06	1.25694e+06	923162	1.54701e+06	951150	1.06817e+06	2.68835e+06	920786	956968	794333	942416	777632	1.30501e+06	1.26383e+06	1.63984e+06	1.77762e+06	1.72197e+06	1.66863e+06
11-alpha-O-beta-D-Glucopyranosyl-16alpha-O-methylneoquassin	191258	103024	115675	503697	284387	491491	4344.14	84927.5	27210.2	82292.8	29521.2	125778	112572	301790	198068	128626	194953	177843
11-amino-undecanoic acid	2445.2	2852.93	1968.7	3166.64	2130.46	2357.91	7777.41	3466.41	3986.59	3800.33	3973.87	3925.93	1701.3	1496.56	2414.59	3358.46	2942.17	3043.01
11-dehydro-TXB2-d4	21805.5	65563.2	23458.7	24186.2	19310.6	52637.2	313341	117352	50370.2	25149.8	57312.5	14157.6	107879	9798.23	24243.8	23157.9	32202.4	32576.4
11-deoxy-11-methylene-PGD2	101039	73595.9	51763.6	219404	143894	200220	39226	41503.2	26115.3	47914.1	33997.9	63625.7	83737.2	172964	119382	100554	143730	125704
11-deoxy-PGE2	212902	176205	108221	360741	215438	287479	166716	162186	150230	212224	162450	236250	251180	333634	225045	175916	223798	269944
11-deoxy-PGF1b	2.41513e+06	1.73965e+06	536830	5.34346e+06	1.93019e+06	3.9367e+06	1.87894e+06	1.43627e+06	1.15503e+06	1.27224e+06	1.24285e+06	1.60032e+06	8.59649e+06	8.52374e+06	4.48901e+06	3.62777e+06	5.46323e+06	9.65466e+06
11-deoxy-PGF2beta	1.22945e+06	1.0034e+06	728409	1.87418e+06	1.26939e+06	1.37502e+06	975737	729114	642314	855223	712935	975384	3.40623e+06	3.34824e+06	1.99194e+06	1.40348e+06	1.84455e+06	3.02409e+06
11-hydroperoxy-12,13-epoxy-9-octadecenoic acid	51046.2	50821.1	94494.2	80030.8	192650	162152	180785	101927	74763.4	105143	92290.6	112111	108154	145895	109864	118200	151939	144306
11E-Hexadecen-1-ol	98862.8	111969	99387.6	134735	70234.3	89861.3	216162	109399	111512	81691	112807	84898.9	102554	81344	125654	140910	118662	70095
11Z,13Z-Hexadecadien-1-ol	489315	588237	389975	637894	265671	370043	1.08289e+06	526753	539066	390080	541856	385290	406824	334085	539835	683752	537930	378527
11Z-Eicosenal	71331.9	73287.8	278109	87843.2	241758	70425.3	99910.9	89894.8	93783	100625	82463.7	87994.1	89834.8	82365.3	79401.3	97267.7	77279.1	77696.2
11a,12a-Epoxy-3b-hydroxy-28,13-oleananolide 3-acetate	12532.1	10449.8	20660.8	5598.77	12802.3	13454.9	5271.4	18144.5	26045.7	17454.2	16437.6	13676.2	23734	19362.4	10050.8	8901.68	8246.46	7096.92
11alpha-(chloromethyl)-1alpha,25-dihydroxyvitamin D3	24674.8	22091.7	28895.4	6080.22	21758.1	25921.3	3792.68	25644.3	34378.9	31715.5	29798.1	24132.5	243796	279169	115883	80139.5	91643.6	138532
11alpha-(fluoromethyl)-1alpha,25-dihydroxyvitamin D3	3337.81	6679.32	4060.19	5663.41	2686.6	3511.15	7155.26	3472.21	3302.89	4300.91	4215.86	7629.48	2719.98	2124.53	5440.93	8251.51	2950.26	6970.79
11beta-PGF2alpha-d4	4584.15	8265.27	9423.43	15320	1850.81	14243	41799.9	13173.1	3568.73	1041.45	2800.74	1010.72	6318.8	148.862	5104.15	8470.88	9729.49	4449.11
12(13)Ep-9-KODE	1.06407e+06	1.33982e+06	926322	1.19278e+06	892742	1.11638e+06	2.24452e+06	961578	832121	1.12788e+06	900038	1.01235e+06	801397	831877	951798	1.10008e+06	1.39806e+06	789506
12(R)-HPETE	60986.2	43194.2	50707.2	75222.7	93797.3	77954.4	8163.49	26485.9	17791.7	34464	20464	39770.8	91973.7	117166	72082.4	54977.4	68669.9	94194.1
12,13-dihydroxy-11-methoxy-9-octadecenoic acid	51902.7	53084.3	41648.3	60136	42317.9	50309.9	82262.7	40000.8	37927.1	37374	42214.3	41432.1	51636	71410.5	51483.3	49581.9	60318.4	97164.1
12-Hydroxy-12-octadecanoylcarnitine	21124.3	22761.7	17165.4	21351.5	18993	21568.1	25589.6	16213.5	14111.3	13652.9	14616.3	14257.3	23515.2	24861	18693	15706.9	14697.7	16530.2
12-Methyltridecanal	211670	268756	184012	374625	201450	265253	637982	231554	223146	217883	236618	214014	193283	158930	201294	264219	264910	258894
12-Oxo-2,3-dinor-10,15-phytodienoic acid	14845.5	16028.3	14041.2	16923.4	12868.1	14757.4	33209.9	13899.4	12979.5	13552.5	13249.4	12578.8	9491.36	9120.27	13398.4	15639.4	16730.2	16272.9
12-amino-dodecanoic acid	36003.3	62406.4	33823.7	41307.2	44481.8	75615.6	261069	194935	55717.6	31305.5	103695	29814.8	206641	57182.2	85358.6	41794.9	40622.3	70519.8
12-oxo-PDA	457031	402560	273149	721884	402397	467318	224411	234632	227416	257358	234576	293865	1.27371e+06	1.15164e+06	668977	467504	566908	1.08866e+06
12S-HHT	241738	183079	161407	349828	359227	344588	800808	386245	313806	422038	388939	424895	617750	702417	601235	776299	832650	680130
12Z-Heptacosene	73199.2	72240.9	57022.7	111153	47570.6	52821.6	112971	58858.9	58615.3	100589	61369.1	59754.5	42713.8	37639.6	60194.1	102606	67855.4	122768
12alpha-Hydroxy-5beta-chol-3-en-24-oic Acid	194353	368100	40009.4	256393	57847.2	45372.7	135431	68627.6	562415	336773	454376	55097.7	27731	26171.5	62732.8	66543.4	52721.7	42588.2
13'-Carboxy-alpha-tocotrienol	49266.1	49484.9	182279	16837.9	43126.7	52019.6	29785.5	73966.8	101506	256824	102109	269530	0	1578.8	0	0	0	254.175
13'-Hydroxy-alpha-tocopherol	701.466	646.379	2771.23	1754.49	4675.52	1669.47	138.777	532.715	741.082	724.466	635.136	512.44	11919.3	4913.96	929.561	421.212	403.032	8078.44
13'-Hydroxy-alpha-tocotrienol	566074	493498	271270	431517	233678	566759	618895	242712	332656	632796	483390	620496	86060.5	172615	68796.3	95424.3	124454	114310
13'-Hydroxy-gamma-tocotrienol	133310	156163	112855	163276	98923.3	116449	425112	77132.6	70148.3	103341	82870.6	76498.7	45790.5	42401.5	104118	138600	129521	93926.1
13,14-Dihydro PGF-1a	239525	177194	286669	603525	960453	1.31684e+06	636015	417502	318219	436381	366583	476407	1.11908e+06	1.4197e+06	919711	727366	1.06358e+06	1.53045e+06
13,14-dihydro-19R-hydroxyPGE1	1211.51	1698.51	896.09	1798.23	807.622	982.611	3774.12	1208.58	1244.12	12726.8	3610	1176.89	898.01	615.264	1385.61	1897.35	2108.82	2960.09
13,14-dihydroxy-docosanoic acid	1.387e+07	1.63545e+07	1.15588e+07	1.96462e+07	7.63136e+06	9.98416e+06	3.05343e+07	1.43723e+07	1.4981e+07	9.65602e+06	1.67244e+07	9.43374e+06	1.19102e+07	1.03011e+07	1.66931e+07	1.98589e+07	1.51794e+07	7.13573e+06
13,17-Dimethyl-1-pentatriacontene	273106	129744	87456.5	528692	70418.2	96826.2	151953	88971.8	106734	569323	129164	86777.6	90753.9	55774	77560.8	479365	97857.3	803167
13-HDoHE	4739.16	8008.11	5203.81	7480.92	6427.77	7948.55	10923	4469.35	4736.09	4257.89	6010.86	8026.92	2585.73	2452.15	6470.42	5401.26	5444.36	5549.21
13-HOTE	310667	256728	413698	510296	783198	707435	629873	341932	270857	368539	345021	376607	881829	1.17256e+06	742029	669084	871132	1.00863e+06
13-Heptadecyn-1-ol	42634.1	49358.2	40026.8	46053.6	34004.8	36846.2	72875.3	41579.7	40620.1	29485.8	33558.5	32770.4	34189.3	27923.2	42294.3	39759.7	36836.2	26527.6
13-HpOME(14E)	1.28453e+06	1.169e+06	2.46763e+06	1.16823e+06	1.96998e+06	1.50105e+06	1.48319e+06	1.45063e+06	1.53201e+06	1.72651e+06	1.53564e+06	1.76893e+06	2.69832e+06	2.88723e+06	1.58136e+06	1.12992e+06	1.30831e+06	1.33861e+06
13-Hydroxy-5'-O-methylmelledonal	5640.71	1655.5	27759.6	2384.69	32871.3	2285.61	0	700.628	721.961	798.936	609.277	1937.09	16668.9	15009.7	0	0	2059.27	8627.13
13-Hydroxy-9-methoxy-10-oxo-11-octadecenoic acid	81379.8	70430.3	30284.9	101330	46648.1	71511.5	60344.5	56204.6	55072	68654.8	60164.9	73655.5	212137	208208	103455	72285.8	94516.8	210350
13-Methyl-1-tritriacontene	2.22899e+07	1.05298e+07	5.01651e+06	4.15888e+06	4.11627e+06	5.58397e+06	1.62443e+07	5.41558e+06	5.16466e+06	2.37721e+06	5.75502e+06	4.97223e+06	4.8973e+06	2.76539e+06	6.82631e+06	3.7297e+06	8.04016e+06	4.3195e+06
13-Nor-6-eremophilene-8,11-dione	24930.3	27527.1	19980.4	28057.4	19011.1	22961.6	48509.2	24378.6	20401.3	24488.4	21655.7	26339.1	19070.5	19635.5	25014.6	26099.1	30273	28961.3
13-Oxo-9,11-tridecadienoic acid	101341	92724.5	53438.6	164031	87831.4	125708	29232.7	47126.8	34992.5	38814	36359	45659.9	264705	215925	136113	121373	128892	215300
13-amino-tridecanoic acid	168546	145678	133273	120252	197696	316835	327344	382234	107701	99827.3	91315.5	82245.2	114926	157186	197546	148203	144067	163270
13E,15E,18Z,20Z-pentacosatetraen-11-ynyl acetate	65614.8	78870.3	67175.1	67347	53442.8	63333.3	119393	67525.5	65771.1	68197.5	69095.5	63259.3	45336.5	43329.1	62045.9	65947.6	77485.1	78970.6
13Z,16Z-docosadienoic acid	2.73585e+06	3.35655e+06	3.02331e+06	3.7743e+06	2.16556e+06	3.00627e+06	7.29728e+06	4.51332e+06	3.58622e+06	2.18563e+06	4.30754e+06	1.83447e+06	4.71333e+06	2.92888e+06	4.10143e+06	4.59599e+06	3.52099e+06	1.52908e+06
14-HDoHE	2913.81	9244.93	383437	11499.7	341212	153985	25900	107050	97098.7	141957	105733	180609	304498	293918	103297	64104.7	53967.2	66986.4
14-fluoro-myristic acid	9529.22	11632.7	11817.9	7900.07	8032.27	12318	11757.4	7946.81	28958.2	8718.86	6469.57	9744.23	6578.15	7134.16	9002.03	9070.84	14882.5	6101.24
14-hydroxy-12Z-tetradecenoic acid	47306.2	32812.5	98415.4	6489.52	61941	48643.7	14060.3	68263.1	89802.6	95945.6	91364.9	66697	344789	241646	66879.4	49258.1	55158.8	216176
14:0-Glc-Cholesterol	8571.56	8676.93	0.126968	6655.64	0	186.236	1588.74	3219.64	7817.06	4962.12	15873.2	4858.6	0	44.9536	1329.93	3416.37	599.604	2811.98
14S-Methyl-1-octadecene	7363.07	8736.49	6344.42	9557.81	4710.59	5411.76	16118.4	7275.4	6904.89	5506.43	7157.33	5467.41	5630.35	5058.9	7129.86	8588.24	8664.97	8251.78
15,20-dihydroxycholest-4,14-dien-3,16-dione	117572	95021.6	50132.3	95140.2	25154.1	88322.2	71108.1	100430	140413	193964	180913	153637	14903.1	47051.4	4966.54	10503.2	11763.8	7407.53
15-Deacetylcalonectrin	8274.54	11976.8	10730.2	8811.68	6226.2	1805.36	27437.6	7009.1	8503.02	3524.34	2760.82	2356.14	10059.3	7593.78	23533.4	20526.3	6799.51	4225.72
15-HEPE	50174.9	39366.5	29969.1	44653.1	39307.8	38013.2	76634	47489.3	30956	54949.5	37860.9	57790.1	37463.6	56048.2	47913.1	58806	88504.6	48803.2
15-HETE-G	65408	49143.9	8863.96	76085.6	6374.97	74233.7	91810.9	80762.7	114910	208537	127843	190598	113695	245405	112033	99989.9	112474	72628
15-Hydroperoxyeicosa-8Z,11Z,13E-trienoate	463390	425447	517593	641930	911532	796047	1.27194e+06	685174	405270	767015	508177	846468	687811	891779	558871	591684	723290	789466
15-Octadecene-9,11,13-triynoic acid	943.186	544.182	0	366.94	0	0	0	112.837	341.26	1463.48	1076.68	1326.35	12241.5	9836.95	2498.61	770.437	2474.21	15389.8
15-Oleoylsolamin	10806.3	14738.1	765.612	23456.3	3936.91	2810.03	34513.5	5669.31	729.368	3103.59	9910.73	10220.7	0	1281.48	8837.51	21482.7	15486.2	14630.5
15-Palmitoylsolamin	73490	99545.5	33141.8	139708	94475.1	98024.5	282157	81202.6	52262.7	50805.6	86714.8	92012.5	41375.9	86643.8	113959	196099	179466	181064
15-hydroxy-pentadecanoic acid	63727.8	73769.6	10059.6	91323.3	3443.28	39744.3	135256	60479.9	60941.3	41508	73117.3	40821.9	49099.5	42946.6	68906.3	71930.5	56962.9	52906.9
15-methyl-15S-PGE2	44791.4	34378.5	22490.7	87781.4	54409.3	92505.8	26285	18725.9	13342.8	22942.1	15136.8	25892.3	57073.5	92410.2	72236.6	59219	82908.1	80741.2
15-oxo-18Z-tetracosenoic acid	357868	400574	395251	516364	265178	303210	729402	382284	412384	285494	482317	248072	324403	293673	440443	534722	376619	133643
15R-PGE2 methyl ester	259001	201007	176379	429534	314299	474661	60770.6	80361	66060	188787	100191	220603	220150	309550	228116	192477	256753	258261
15R-PGE2 methyl ester, 15-acetate	61887	44637	6352.58	129867	21508.5	93997.9	3442.83	28483.9	17295.3	19138	15810.3	24467.9	336797	261857	340416	169458	195031	196028
15Z-eicosenoic acid	56009.8	65583.3	53462.3	62956.7	44966.1	49407.5	111196	59815.5	57275.4	53772.1	57216.6	53896	47519.9	42195.8	55294	64660.5	63554.9	56500
15Z-octadecenoic acid	153398	183594	126909	219230	87690.3	111561	358792	156374	162991	110197	183071	109628	129216	114418	185255	221686	176373	86480
15beta-hydroxycyproterone acetate	128826	204349	161350	208359	121532	113659	368816	224988	243972	149920	173086	138894	187186	148895	174239	209492	186229	123616
16(R)-HETE	441273	337435	32565.3	621768	28856.6	439226	425152	323132	454374	619174	443215	612904	634094	1.52033e+06	439460	402118	433408	303061
16-Acetylpriverogenin A	16723.8	12939.3	2702.64	6367.1	4139.49	1583.2	274.654	14021.6	15553	7268.03	11183.4	7820.74	24208.8	36839.7	6726.36	1850.55	1271.48	8221.81
16-Methylheptadecanoic acid	2.08037e+07	2.34185e+07	1.27105e+07	2.54744e+07	1.34599e+07	1.68738e+07	4.03034e+07	1.97738e+07	2.18312e+07	1.55407e+07	1.62835e+07	1.47712e+07	2.7068e+07	2.12549e+07	2.16749e+07	2.21565e+07	2.07898e+07	1.8843e+07
16-a-Hydroxypregnenolone	11116.2	11507.4	25586.3	15022.9	32317.8	22997.1	28441.1	51053.9	28692.5	37199.9	37043.9	38140.3	41725.7	59323.7	50197.9	57788.4	89761.7	54126.5
16-hydroxy-9Z-hexadecenoic acid	224072	233976	107392	178844	148385	294200	531921	359709	152921	127031	149592	113318	131107	143940	227328	195494	204162	201563
16:0-Glc-Cholesterol	1.48896e+06	1.29341e+06	2.54584e+06	507165	1.87831e+06	1.61828e+06	938966	2.22877e+06	2.68898e+06	2.75929e+06	2.87229e+06	2.29051e+06	4.64246e+06	3.59993e+06	2.39344e+06	2.12267e+06	2.45806e+06	5.16338e+06
16:1-Glc-Campesterol	4.61468e+06	3.8038e+06	7.75532e+06	1.22235e+06	5.34421e+06	4.51171e+06	3.29035e+06	7.76661e+06	9.83069e+06	1.00612e+07	1.02117e+07	7.87702e+06	1.6411e+07	1.24732e+07	6.86269e+06	5.83851e+06	7.20047e+06	1.77175e+07
16:1-Glc-Sitosterol	8.88019e+06	7.01116e+06	1.36356e+07	1.79121e+06	1.03437e+07	9.16176e+06	4.33692e+06	1.31137e+07	1.59099e+07	1.6808e+07	1.74481e+07	1.29935e+07	2.32441e+07	1.82696e+07	1.22733e+07	1.05363e+07	1.26205e+07	2.56896e+07
16:2-Glc-Campesterol	404188	498615	197374	1.40795e+06	155540	308801	1.18628e+06	549189	574515	615073	617871	560173	435186	372202	513723	691940	628566	974276
16:2-Glc-Sitosterol	678535	693356	427008	271385	238553	375607	847450	998594	1.07881e+06	985524	1.06135e+06	869579	873631	638299	758031	817085	934791	1.71672e+06
16:3-Glc-Sitosterol	548736	563828	1.12302e+06	293982	773866	598922	605465	697182	906727	729512	798869	560138	1.31432e+06	946739	662523	740240	792317	1.29637e+06
16:3-Glc-Stigmasterol	87075.3	79194.5	378728	79502.4	276890	109729	106522	104638	104360	98733.7	90529.2	125700	116775	90461.8	114190	122669	153399	289141
17,23-Epoxy-29-hydroxy-27-norlanost-8-ene-3,15,24-trione	241453	186978	111717	130761	30376.2	101453	119459	134792	167552	294679	180172	288463	11319.3	19244.8	5424.65	7163.03	12348.4	18100.3
17-Beta-Estradiol-3,17-beta-sulfate	76318.9	79135.5	60572.4	73987.5	45526.6	61348.9	144210	74714.3	85444.9	63931.2	73455.4	64501.1	60497.4	41034.9	69252.5	88631.2	69416.3	76620.1
17-beta-estradiol 3-sulfate-17-(beta-D-glucuronide)	112759	115926	44979.2	157824	52408.6	73979.6	1076.17	28179.8	24081.2	18500.6	17678.6	28073.1	2634.1	5008.73	1427.34	58550.7	62302.3	18338.9
17-hydroxy-heptadecanoic acid	229982	256510	121762	312125	67931.2	161524	423383	211340	227236	159267	240994	156006	195963	160190	230107	288981	220524	175903
17-oxo-20Z-hexacosenoic acid	23382.6	24387.4	22040.4	23669.3	23126.3	22792.2	30761.7	21191	21135.7	22604.1	17752.8	25417.1	30169.6	34234.4	20608.6	19278.2	19544	28169.7
17-tetracosenal	47533.3	48228.9	115635	76759.6	86689.2	71660.3	86817.5	85292.9	85945	91557.2	89672.6	60174.2	66480.3	71918.7	82653	105006	73265.4	83743.3
17alpha,21-Dihydroxypregnenolone	2311.02	2500.21	2290.79	4012.84	1682.03	2889.68	13752.3	6268.02	4345.96	7484.93	6022.42	6922.23	1297.38	1745.85	2240.45	2996.77	4243.15	3823.58
17beta-Estradiol 3-sulfate	55493.6	52901.6	102.274	36620.9	33.3012	13870	18130.8	15644.3	24569.1	9485.52	13590.4	11944.4	92804.5	41466	9455.3	6170.85	6704.26	115139
17beta-Estradiol-2,3-quinone	322783	245537	105653	173686	66080.3	84299.6	35910.7	236898	336635	270661	233022	287168	12192.5	18809.6	2979.03	1287.04	2754.77	7353.94
18-Deoxysagittarol	32540.2	42680	48261.7	46127.5	36401.1	63672.1	83692	74562.2	48586.5	50649.2	56831.1	37454.9	75367.8	26553.3	28098.8	42746	30191.6	40714.4
18-HOME(9Z)	34466.7	41763.9	21204.4	46970.2	14703.4	26705.1	70073.9	35592.8	38084	27992.3	36116.5	26952.6	31798	24076.5	34364.9	43034.7	36897.3	33364.7
18-Hydroxy-16-tritriacontanone	4145.43	5734.82	3872.38	4664.38	3077.82	3429.82	6294.43	2731.89	2607.36	2525.58	2765.54	2382.75	1787.94	1532.64	3672.43	3868.38	3568.22	3528.77
18-Nor-4(19),8,11,13-abietatetraene	154413	166042	117915	122831	89512.6	156109	792047	169817	130667	164018	254196	111881	243534	174603	469352	129091	151031	244843
18-bromo-octadecanoic acid	18297.2	17404.6	15849.5	20134.2	11383.8	12852.2	0	23202.4	20369.4	12166.3	12635.8	17188.9	0.0119164	0	247.311	0	275.559	1185.27
18-fluoro-9Z,12Z-octadecadienoic acid	18342.7	13866	14222.2	15057.4	10722.5	12898	13395.8	18463.4	24990.2	23079.5	24385	20813.8	11062.4	19823.4	9215.95	10975.8	16184.9	10217.1
18-fluoro-oleic acid	2734.3	3731.45	2780.66	3733.48	1493.18	2478.46	5171.64	4580.88	4206.75	3830.62	3527.93	3442.69	2464.35	2577.77	2547.45	2810.37	3653.95	2299.36
18-hydroxy stearic acid	1.92298e+08	2.30865e+08	1.47468e+08	2.55939e+08	9.3575e+07	1.47349e+08	4.19239e+08	2.10131e+08	2.18661e+08	1.58333e+08	2.15667e+08	1.51676e+08	1.68724e+08	1.31007e+08	2.15725e+08	2.60089e+08	2.05649e+08	1.52257e+08
18:0-Glc-Campesterol	4.25653e+06	3.35942e+06	7.13871e+06	1.3398e+06	4.99706e+06	4.43229e+06	2.53514e+06	5.96058e+06	7.34993e+06	8.22006e+06	8.18053e+06	6.22361e+06	2.62927e+07	2.134e+07	1.11936e+07	9.44006e+06	1.13465e+07	2.65679e+07
18:0-Glc-Sitosterol	4.75587e+06	3.73042e+06	8.45415e+06	1.3116e+06	5.9867e+06	4.87731e+06	2.24831e+06	6.28275e+06	7.88243e+06	8.18037e+06	8.37464e+06	6.34209e+06	2.08141e+07	1.55482e+07	6.64903e+06	5.81755e+06	6.72028e+06	1.81468e+07
18:2 Sitosterol ester	239797	151747	310242	88366.9	493921	517042	129955	214186	319140	330831	346979	220296	291176	891096	175548	127236	157266	146766
18:2 Stigmasterol ester	26892.9	21866.5	32770.4	15214.3	44707.5	50224.5	19140.1	23105.2	28634.1	34511	37771.9	29391.2	26220.2	76143.8	20215	15384.2	17368.1	19966.1
18:2-Glc-Campesterol	2.7928e+06	2.99348e+06	2.631e+06	1.3914e+06	1.66777e+06	2.14062e+06	2.60463e+06	3.27798e+06	3.78417e+06	3.00989e+06	3.4253e+06	2.43639e+06	3.57123e+06	2.46022e+06	3.19614e+06	3.57396e+06	3.95805e+06	6.11291e+06
18:2-Glc-Sitosterol	8.08506e+07	7.24658e+07	1.04982e+08	2.40425e+07	8.35061e+07	7.79122e+07	4.97148e+07	9.70122e+07	1.10457e+08	1.10929e+08	1.22524e+08	9.32666e+07	1.53692e+08	1.18755e+08	8.74328e+07	8.49309e+07	9.86182e+07	1.82415e+08
18:3-Glc-Campesterol	285629	234507	519060	69984.5	298878	238386	193718	470130	628257	682776	688948	501884	2.4188e+06	1.59096e+06	484235	475873	577399	1.89018e+06
18:3-Glc-Sitosterol	4.08719e+06	3.91346e+06	4.03215e+06	1.38389e+06	3.345e+06	3.24627e+06	2.81255e+06	5.08173e+06	5.34966e+06	5.4058e+06	5.39763e+06	4.37682e+06	8.24188e+06	6.67503e+06	4.44528e+06	4.0414e+06	5.48401e+06	1.01859e+07
18:3-Glc-Stigmasterol	1.64442e+06	1.80024e+06	1.22334e+06	900123	864582	1.2146e+06	2.26106e+06	2.14599e+06	2.23808e+06	1.98423e+06	2.15538e+06	1.80009e+06	1.6066e+06	1.11038e+06	1.76695e+06	1.95586e+06	2.11211e+06	2.7947e+06
18Z,21Z-Heptacosadien-10-one	2551.26	15407.1	9589.44	3396.89	1706.95	7237.03	90688.6	40790.5	10745.9	4071.53	23186.6	3532.36	33268.7	1622.67	12458.5	3015.27	3900.52	8854.67
19'-Butanoyloxyfucoxanthin	23291.6	34149.1	1.02341e+06	41879.2	967983	256439	92527.3	442460	377528	434744	318269	666238	1.16163e+06	1.30927e+06	1.10502e+06	564177	301807	137529
19'-Hexanoyloxymytiloxanthin	3.50717e+06	5.30876e+06	5.37984e+07	6.54026e+06	5.83592e+07	2.04394e+07	1.16318e+07	1.90974e+07	1.63287e+07	1.93926e+07	1.56337e+07	2.63375e+07	4.39324e+07	4.76719e+07	2.57809e+07	2.09059e+07	1.52496e+07	1.42645e+07
19(S)-HETE	71899.9	55155.2	14167.8	43296.9	21139.3	25366	21720.6	27940.2	19472.1	34428.4	21269.4	41260.1	25198	47363	34216.5	23184.2	36035.2	51151.6
19-Hydroxycinnzeylanol 19-glucoside	8528.39	8786.7	3339.18	8575.54	4990.55	5228.88	1.22029e+06	3644.01	3895.34	72699.9	16093.5	11799.4	7304.57	25672.6	8857.06	19028.8	36256.8	14940.5
19-Methoxypomolic acid 3-arabinoside	92279.7	59269.9	64677.7	38497.3	56316.3	62486.1	672179	101050	38225.5	111196	48783.4	89721.1	48585.8	165520	153417	185543	255430	36117.6
19-Nor-5-androstenediol	1.84108e+06	1.59212e+06	1.0337e+06	5.14913e+06	2.97742e+06	3.77113e+06	774043	1.02816e+06	952935	1.14164e+06	1.04918e+06	1.29672e+06	6.80655e+06	6.1182e+06	3.10034e+06	2.23016e+06	2.97785e+06	6.07625e+06
19-Norandrosterone	134770	119835	70390.3	241574	140865	154775	43400.3	39368.5	24541.3	35471.3	28798	47727.7	67773	96336.4	95990.4	141827	168070	73095.4
19-Oic-deoxycorticosterone	358521	257691	22953.2	282356	26317.9	107673	124235	344930	369791	385332	425883	399669	19124.9	40650	46306.5	37654.3	39065.2	49751.1
19-hydroxy-nonadecanoic acid	594931	714880	480954	806521	402086	465711	820473	416457	446635	296817	444911	307543	388492	329356	442240	539295	388182	246100
19-oxo-22Z-octacosenoic acid	25171.1	33587.2	18550.5	14840.7	21055.9	22363.9	39418.8	20760.2	21311.3	5181.71	19080.5	23439.3	26286.3	15926.1	21474.8	11269.4	22922.2	14188.9
19-oxo-eicosanoic acid	399284	455051	500178	452217	450145	445687	702910	498344	528599	478284	494958	440052	835770	1.07427e+06	524752	525792	545809	571418
19Z-docosenoic acid	2.40181e+07	2.62142e+07	3.01506e+07	2.90417e+07	2.00459e+07	2.12028e+07	5.09869e+07	3.01768e+07	3.25513e+07	2.04828e+07	3.6912e+07	1.65307e+07	2.63004e+07	2.4046e+07	3.62934e+07	4.49068e+07	3.15616e+07	1.13757e+07
1alpha,23-dihydroxy-24,25,26,27-tetranorvitamin D3	13493.9	10763.2	2185.4	5696.63	2189.53	1591.71	249.102	8373.35	10980.4	6912.16	7891.64	6687.72	18211	23674.9	4564.5	1725.76	1473.89	13622.6
1alpha,25-Dihydroxy-16-ene-19-nor-24-oxovitamin D3	55405.1	89631.4	95422.4	48569	67364.2	35542.1	147753	110765	119320	67076.2	59423.1	71410.2	64046.8	49557.5	55803.8	90731.5	58298.6	10969
1alpha,25-Dihydroxyvitamin D3 25-trimethylsilyl ether	3538.37	3496.45	1863.74	5310.98	2780.11	2884.45	5447.18	3052.19	3003.4	2976.55	2771.08	3721	6231.63	5035.24	2906.55	3688.26	4671.6	3258.13
1alpha,25-dihydroxy-22-oxavitamin D3 3-hemiglutarate	6356.62	4675.18	2072.53	3949.65	1602.94	1226.22	1826.55	1635.43	1706.16	1071.5	821.387	1469.33	4517.72	6863.68	1482.98	1096.91	1912.19	3565.04
1alpha,25-dihydroxy-23,24-dinorvitamin D3	18137.1	19679	145755	15473.8	125257	56689.8	44613.4	105972	112883	82464.2	77087.7	75857.8	92373.4	73096.5	54123.3	59793.8	42949.2	25149.9
1alpha,25-dihydroxy-24-nor-22-oxavitamin D3	345107	250269	545748	210338	482620	335895	140795	241410	243358	338360	262937	326674	329261	623137	262359	184728	244399	172647
1alpha,25-dihydroxy-24a,24b,24c-trihomovitamin D3	73233.7	44087.8	108740	21425.9	124949	131775	34054.9	100712	138543	220882	86446.4	205554	215945	262450	45872.2	28011	50722	202252
1alpha,25-dihydroxy-26,27-dimethyl-20,21,22,22,23,23-hexadehydrovitamin D3	1.01562e+06	1.19267e+06	939114	700310	643071	831755	1.50609e+06	1.1457e+06	1.17147e+06	989503	1.08924e+06	881104	710620	570175	981060	1.14897e+06	1.22449e+06	1.2752e+06
1alpha,25-dihydroxy-26,27-dimethyl-22,22,23,23-tetradehydrovitamin D3	31074.2	18269.3	28253	68015.3	76945.1	65654.5	1152.8	18887.8	14870.9	12683.2	10892	24472	35840.5	59167.4	30072.3	15828.5	21119.1	43925
1alpha,25-dihydroxy-26,27-dipropylvitamin D3	62624.4	84101.9	60716	85164	71375.2	77200.8	110774	56333.4	52654.3	55187.9	64935	96088.4	36670.8	41595.7	76239	84959.5	76365.3	76630.6
1alpha,25-dihydroxy-2beta-(5-hydroxypentoxy)vitamin D3	21452.2	15684.5	56921.7	8338.16	36861.1	27677.6	8672.71	41856.4	49032.8	38837.7	31100.9	32925.3	60726.9	68812.7	20257	15791.1	14910.8	13324.5
1alpha,25-dihydroxy-2beta-(5-hydroxypentyl)vitamin D3	62876.5	73879	61175.3	85553.2	65030.3	76701.1	113204	58840.2	59913.7	52446.1	67469.4	68415.2	44539.2	45052.3	69615.5	75476.6	69234.1	86332.1
1alpha,25-dihydroxy-2beta-(6-hydroxyhexyl)vitamin D3	77207.9	78676.3	509475	81236.1	441589	163837	154310	224716	232618	210421	179561	193550	229170	238558	188278	194474	144896	60247.9
1alpha,25-dihydroxy-2beta-butoxyvitamin D3	30208.9	34710.8	72660	42798.3	64504.1	42390	57869.3	46534.7	46865.5	37585.7	48077.1	43594.2	31964.5	35165.5	44423.9	55064.7	37076.4	36749.7
1alpha,25-dihydroxy-2beta-pentylvitamin D3	29015.4	20892.9	40672.5	19069.3	48489.6	48832	12898.4	28382.4	37920.5	56826.2	27679.6	64207.8	64566.5	80793.4	23351.2	15400.3	18445.8	58169.7
1alpha,3beta,22R-Trihydroxyergosta-5,24E-dien-26-oic acid 3-O-b-D-glucoside 26-O-[b-D-glucosyl-(1->2)-b-D-glucosyl] ester	107155	169160	10435.2	205062	5115.7	57436.4	334973	68002.8	36560.3	28913.7	52146.3	35151.3	12565.6	8659.21	111076	134895	81093.6	112181
1alpha-(2-fluoroethyl)-25-hydroxy-26,27-dimethyl-24a-homo-22-oxavitamin D3	42523.4	40775.8	73410.5	45655.5	69331	77026.6	199194	55860.9	45458.8	69719.1	54537.6	64356.4	24037.6	27021.6	61972.3	81732	100395	73743.3
1alpha-hydroxy-18-(4-hydroxy-4-methylpentyloxy)-23,24,25,26,27-pentanorvitamin D3	346651	388882	364603	417968	375534	442529	582668	354911	356051	331794	367728	421468	457800	510336	448756	456337	392757	466137
1alpha-hydroxy-18-(5-hydroxy-5-methylhexyloxy)-23,24,25,26,27-pentanorvitamin D3	504603	587284	496557	633163	477044	648069	852640	436490	462298	405356	495803	629199	418008	381567	541800	792909	497154	529225
1alpha-hydroxy-23-[3-(1-hydroxy-1-methylethyl)phenyl]-22,22,23,23-tetradehydro-24,25,26,27-tetranorvitamin D3	3331.52	4648.28	7285.08	2399.19	5967.66	4530.33	6503.24	11208.7	13222.7	6512.11	6265.31	5494.5	16036.6	7692.51	8251.6	7278.01	6305.14	7199.39
1alpha-hydroxy-24-(dimethoxyphosphoryl)-25,26,27-trinorvitamin D3	5765.69	5392.16	1486.84	5151.16	1519.6	3028.18	18846.7	4161.81	3417.21	6516.58	4970.12	5278.14	380.909	2091.94	2395.05	5198.09	4654.14	0
1beta,25-dihydroxy-3-deoxy-3-thiavitamin D3	26879.6	10701.1	76151.2	6586.26	88219.9	38698.8	0	26660.7	25965.4	32948.3	22415.2	32272	142712	206983	59028.5	22157.1	21955.2	37544.7
2',4'-Dihydroxy-3'-(1,1-dimethyl-2-propenyl)chalcone	8743.98	9889.17	7105.31	14249.2	5887.68	6728.67	17541.6	9114.52	9189.91	6415.61	10139.9	5806.91	9072.1	8937.38	10804.1	12990.7	10327.7	5694.02
2',5'-Dihydroxyflavone 5'-acetate	307872	331278	251300	322977	244876	305594	705162	228747	192866	284706	224686	277149	130603	141744	228760	286296	377865	217343
2'-Hydroxyfurano[2'',3'':4',3']chalcone	11351	10543.8	13505.5	14916.1	13078.8	10211.3	28027.9	13059.3	7653.91	5034.04	4762.39	6541.75	72448.1	59761	48860.9	48183.8	43921.3	81921.2
2,2,4,4,-Tetramethyl-6-(1-oxopropyl)-1,3,5-cyclohexanetrione	3946.29	5077.16	4350.86	6382.12	3625.92	3789.28	10239.8	4017.55	3834.43	3968.09	3817.22	4106.31	3326.79	2779.34	4605.86	5465.58	4809.29	4839.74
2,3-Diacetoxypropyl stearate	219903	221601	329558	159807	270436	212043	258137	255448	230833	278235	267318	240030	439003	450411	338694	369034	560058	449330
2,3-bis(Acetyloxy)propyl icosanoate	114200	104249	107475	117208	132230	161301	110551	170404	143310	148805	112697	154064	325413	570364	180044	131350	129774	130701
2,4,12-Octadecatrienoic acid isobutylamide	54880.2	95168.6	105751	94275.3	54691.1	159652	294104	232382	145656	64289	108697	46158.2	178030	41702.8	81168.3	77193.1	85283.7	69819.7
2,4-Diisopropyl-5-methylphenol	212078	227031	123482	178769	193040	359014	544506	438030	154467	120806	147670	115079	219325	227071	268307	236151	245279	226654
2,4-Dimethyladipic acid	23651	28947.1	20201.9	29035.5	18120.6	20634.9	71956.7	24903.8	25904	22250.8	25350.2	22033.2	18666.2	14196.2	29013.7	37462	36039.2	32149.2
2,4-Dimethylpimelic acid	5619.48	8506.6	26800.2	8722.91	7801.3	6011.61	25582.5	14390.4	17381	8525.28	10345.4	7819.33	13391.5	10712.6	17495.6	25718.3	15769	6497.89
2,5-Diisopropylphenol	68055.6	57899	29705.6	252614	118558	169755	9591.17	27754.6	28450.7	37510.2	33300.5	42232.8	211913	180497	81415.3	52231.5	64653.4	196152
2,6 Dimethylheptanoyl carnitine	55486.9	59999.9	347297	66485.9	340888	74279.8	163155	81800.3	86481.3	94269.2	86662	99069.9	42869.5	39921.7	66123.8	82934.1	102399	70660.6
2,6,10-Trimethylundecanoic acid	2.79369e+07	3.20239e+07	1.31759e+07	3.89356e+07	6.36288e+06	1.94521e+07	6.33895e+07	2.63119e+07	2.78978e+07	1.89176e+07	3.1825e+07	1.80051e+07	2.23214e+07	1.97797e+07	3.24827e+07	3.63626e+07	2.9543e+07	2.28504e+07
2,7,10-Bisabolatriene	136594	95986.2	143459	43907.7	121212	156916	83238.1	141332	159211	242452	214547	200345	40887	155786	57617.5	48057.2	66766.6	47248.9
2-(14,15-Epoxyeicosatrienoyl) Glycerol	13591.3	10687.1	4242.06	35168.8	9694.48	29435.5	11131.8	11996.1	12192.7	20448.1	14559.2	17388.7	20071.3	35079.9	16387	12717.4	8692.43	10533
2-(2-Hydroxy-4-methylphenyl)-3-pentanone	40836.8	39935.1	84723.1	47357.7	104092	52402.8	54450.9	43649.4	37266.3	43866.8	39694.2	53453.4	28138.1	32418.4	31472.8	30777.7	34589.8	43728.2
2-(2-Methylbutanoyl)-9-(3-methyl-2E-pentenoyl)-2b,9a-dihydroxy-4Z,10(14)-oplopadien-3-one	196375	170395	278216	298388	424835	208407	35202.4	113397	100465	102905	81955.1	125107	133808	155301	159614	81025.1	79166.6	140301
2-(9R-(15Z-docosenoyloxy)-3-methyl-2Z-decenoyloxy)-ethanesulfonic acid	15492.9	10850.8	11277.6	22852.4	17795.8	14769.3	9483.48	10397.7	6005.95	8089.34	9946.24	10372	335018	468026	110395	53651.5	51055.8	59944.6
2-(9R-(5Z,9Z-tetracosadienoyloxy)-3-methyl-2Z-decenoyloxy)-ethanesulfonic acid	152805	215426	110859	238030	75643.5	97202	279659	161157	169555	101074	159702	117271	179299	163375	201808	178770	214290	122036
2-(9R-(tricosanoyloxy)-3-methyl-2Z-decenoyloxy)-ethanesulfonic acid	509888	360595	464888	259375	496402	410942	146372	631491	646707	510454	449469	568438	1.49821e+06	2.09121e+06	369833	250170	236202	488249
2-(Methoxycarbonyl)-5-methyl-2,4-bis(3-methyl-2-butenyl)-6-(2-methyl-1-oxopropyl)-5-(4-methyl-3-pentenyl)cyclohexanone	34864.6	28659.6	102333	61989.7	99862.7	421167	546368	149199	131447	181389	154878	163980	83804	81884.6	217800	287568	335611	171264
2-Angeloyl-9-(3-methyl-2E-pentenoyl)-2b,9a-dihydroxy-4Z,10(14)-oplopadien-3-one	604417	556625	307322	650927	409793	323367	422327	901038	1.45834e+06	372080	512720	289210	601527	346984	303484	242027	249252	366470
2-Decaprenyl-6-methoxy-3-methyl-1,4-benzoquinone	2.84309e+06	2.77747e+06	3.01906e+06	1.73172e+06	2.12531e+06	2.32114e+06	1.77251e+06	3.47978e+06	3.8184e+06	3.51729e+06	3.68051e+06	3.16846e+06	4.73803e+06	3.74946e+06	4.15993e+06	3.9223e+06	4.03018e+06	6.60191e+06
2-Deoxybrassinolide	211157	207339	38088.9	181841	26906.8	101572	72702.3	134256	138128	108443	90036	117317	411597	441880	236533	159804	144311	192788
2-Ethoxy-1-methyl-4-(1-methylethyl)benzene	36365.1	34518	24851.5	58864.6	38192.6	43502.3	88520.6	26517.1	21662.5	23169.8	21631.7	24550.3	64663.3	67392.1	43499.3	37878.2	43852.1	65593.7
2-Hexaprenyl-3-methyl-5-hydroxy-6-methoxy-1,4-benzoquinol	13184	18493.9	5472.8	25044.1	5285.29	8196.04	31683.9	11445.1	7944.44	5684.82	10666.6	8905.6	4839.1	3111.76	12271.9	17195.8	14031.6	13913.4
2-Hexaprenyl-3-methyl-5-hydroxy-6-methoxy-1,4-benzoquinone	26322.1	23546.8	37931.2	20131.1	24167	26296.1	932.387	24405	30692.8	15346.3	16159	12385.3	26088.9	17747.6	3325.65	2367.65	910.591	2708.67
2-Hexaprenyl-6-methoxy-1,4-benzoquinol	202586	210517	189967	198268	170093	214830	495304	168740	142115	205855	169262	194433	102293	108580	162813	206367	273591	169840
2-Hexaprenyl-6-methoxyphenol	466893	347846	1.11852e+06	79101.6	665850	675933	194736	620599	755062	933142	849998	819625	443791	512824	116352	72065.4	69631.9	144321
2-Hydroxy-22-methyltetracosanoic acid	63278.9	101522	371384	147851	484814	368127	289609	256240	231258	331775	348960	379101	284960	247357	174107	163628	145851	283827
2-Hydroxy-4-oxo-5,12-heneicosadien-1-yl acetate	12769.1	14304.6	16374.5	19034.9	12919.9	16882.4	18597.2	13799.1	15860	11745.5	14689.7	10905.2	34921.7	31522.4	18549.8	13865	18139.5	32542
2-Hydroxy-imipramine glucuronide	4540.67	2704.55	125461	6849.54	256182	12906.2	1802.2	5500.31	6105.63	5962.29	6451.49	9076.15	2334.24	1222.51	703.388	926.214	357.33	2260.7
2-Hydroxyestrone sulfate	3439.92	1441.11	2451.06	3096.5	3707.45	2830.62	826.182	2317.89	3264.11	3325.82	2476.69	3791.85	11910.4	14663	8486.15	2834.59	2562.41	8162.09
2-Hydroxyhexadecanoylcarnitine	1.3302e+06	2.58225e+06	1.09568e+06	2.47151e+06	1.90344e+06	4.39569e+06	7.15677e+06	5.43119e+06	2.5449e+06	1.1575e+06	2.89202e+06	1.07392e+06	6.8953e+06	2.25051e+06	2.51001e+06	1.98053e+06	2.35313e+06	2.64077e+06
2-Hydroxylauroylcarnitine	14004.1	14316.3	8316.42	17538.7	10333.9	15665.4	16894.7	9995.66	9740.92	10904.1	9586.64	12111.4	32205.4	36131.4	26529.7	18280.5	23773.9	51767.5
2-Hydroxymyristoylcarnitine	716277	773269	1.30613e+07	1.15463e+06	9.79586e+06	3.37907e+06	1.8407e+06	1.10715e+06	1.11929e+06	2.68885e+06	1.51357e+06	3.31303e+06	5.41536e+06	3.83102e+06	1.84112e+06	1.6842e+06	1.63557e+06	1.67411e+06
2-Methyl-2-pentenoic acid	74131	72625	84408.3	103211	123744	116627	112777	78920.3	66465.2	72285.2	66005.9	76702	190046	226285	143976	142350	153097	171752
2-Octaprenyl-3-methyl-6-methoxy-1,4-benzoquinol	400.872	956.785	130.743	1613.98	0	372.512	957.05	739.802	221.754	67.8168	450.321	419.466	233.734	0	412.042	608.894	486.951	378.565
2-Octenoylcarnitine	2061.41	2358.04	1455.77	2444.14	1455.66	1927.97	5032.5	1853.82	1750.75	2100.27	2006.67	1651.51	1115.04	413.379	2136.7	2468.4	2308.47	2244.67
2-Octenyl butyrate	150866	183702	121245	205876	93185.6	140146	377320	159057	150241	133425	159958	131504	138035	121421	188634	211783	199569	179892
2-Pentenoic acid	1693.65	2167.25	2234.21	2348.2	2310.23	2414.72	3801.1	1863.96	1653.59	1632.67	1640.84	1872.64	2137.85	1853.5	3129.84	3586.94	3089.74	2293.05
2-Polyprenyl-3-methyl-6-methoxy-1,4-benzoquinone	227081	161747	392635	332388	444047	403653	571330	320193	285122	242412	253231	306719	478580	378277	617177	434220	294655	245095
2-amino-tetradecanoic acid	1785.36	1469.81	4682.59	2853.86	4048.74	2929.51	4356.41	1990.19	1663.64	2826.42	2118.1	3141.76	1178.56	1651.84	2565.36	2634.27	1833.31	1841.53
2-arachidonoyl glycerol-d5	75378.4	92971.6	78017.1	89725	71961.4	77225.2	136480	73789.1	72823.3	66938.1	74825.8	81416.8	58256.1	58528.2	83461.7	87999.4	81402.1	78570.6
2-cis,6-trans,10-trans-Geranylgeranyl diphosphate	290462	348502	41544.6	326672	32507.3	183867	147804	439888	492265	178344	309939	127915	280971	134261	94719	69743.9	38088.3	146110
2-fluoro-palmitic acid	381.453	425.364	0	660.708	170.505	0	391.751	467.372	0	126.098	184.302	298.36	60.3974	18.5584	274.002	479.32	435.185	1103.44
2-glyceryl-6-keto-PGF1alpha	7786.76	7470.46	2905.37	19033.4	9432.74	19026.3	4732.08	3739.78	2683.63	4401.4	2939.48	4648.59	16536.4	19855.7	28176.5	18824.5	24139.4	22351.9
2-hydroxy-tricosanoic acid	47023.4	51578.2	71789.7	61285.5	45799.8	48705.1	97292.2	75300.6	81440.3	47261.5	90022.8	33829.2	67655.5	61488.8	88944.1	102073	61635.3	27636.6
2-methoxy-hexadecanoic acid	546548	709473	448848	695428	482620	471676	159287	64774.7	77032.2	40378.3	54417.4	87611.9	140952	205384	68854.6	56756.9	36259.8	110031
2-methylbacteriohopane-32,33,34,35-tetrol	6404.64	1355.7	32888.3	1270.55	35326.8	16508.8	2956.74	10840.6	6173.04	32509.7	15588.3	26893.7	50889	93128.6	23022.1	14223.5	21039.6	21469.1
2-oxo-tricosanoic acid	4940.27	4686.08	16176.5	5449.23	19417.1	14156.6	4394.62	10402	13156.2	10901.5	13784	11682.4	20963.5	33276.6	9202.01	10600.6	9697.53	12081.4
20, 22-Dihydrodigoxigenin	1.50362e+06	1.0979e+06	741499	3.13619e+06	1.77816e+06	3.69e+06	677782	1.05301e+06	772657	1.203e+06	973623	1.49432e+06	2.07052e+06	2.41768e+06	1.60968e+06	1.34927e+06	1.7922e+06	2.62391e+06
20-Deoxynarasin	319187	218500	728088	101184	660141	476108	166711	710583	872463	935141	800666	714434	507068	591842	180883	126443	117040	235874
20-Tetracosene-1,18-diol	162799	143428	457910	200588	356661	273631	373588	406020	415702	272349	400689	260064	329408	317656	413765	510334	320903	160509
20-Trihydroxy-leukotriene-B4	357.787	2790.4	32299.3	934.346	13723	24581.2	264679	106108	53209.6	94604.6	67248.2	145991	221512	161541	553330	325048	80775.9	27912.1
20-fluoro-11Z-eicosenoic acid	61.1888	473.587	192.013	164.809	0	1011.91	467.084	0	131.241	0	0	0	28.094	791.238	3365.59	181.972	162.838	155.179
20-hydroxy-arachidic acid	539452	536949	141157	639033	103872	164984	375811	192515	238615	117313	182172	115619	405627	292523	594452	439189	403346	393568
20-oxo-heneicosanoic acid	239963	178622	409685	84621.8	344568	287550	116770	261283	314271	362829	325214	277177	399763	573770	176978	129167	145146	231205
20:0-Glc-Campesterol	1.06896e+06	1.05518e+06	1.31701e+06	922450	1.1178e+06	1.06634e+06	1.17855e+06	1.31742e+06	1.59909e+06	1.5618e+06	1.72754e+06	1.4785e+06	3.5036e+06	2.6398e+06	1.50411e+06	1.54235e+06	1.5713e+06	3.20016e+06
20:0-Glc-Sitosterol	360405	313690	621675	230738	517469	382678	266724	451121	608430	606009	639525	510155	2.1375e+06	1.54446e+06	504670	440207	456810	1.36847e+06
20:1 Campesterol ester	97311.8	100673	95454.6	130863	69468.1	83965.6	163149	128821	145521	88052	146047	77946.8	120413	74459.8	119051	138442	112722	42308.2
20:1-Glc-Campesterol	830362	751856	977403	287982	647972	691947	542682	976522	1.08198e+06	1.04671e+06	1.08806e+06	854617	717369	571785	616898	605147	687295	1.05586e+06
20:2 Campesterol ester	54051.8	56093.4	57629.5	46290.4	41691.7	56165.2	32279	39846.1	38932.3	44702.4	43111.9	32748.5	7030.35	60626.5	16193.7	22870.7	26537.3	6256
20:2(5Z,9Z)(11Me,15Me,19Me)	60034.9	66231	1.72545e+06	118594	1.26322e+06	358002	117744	119405	166086	281383	179875	313885	393179	219696	104337	92023	66213.4	66467.9
20:2-Glc-Campesterol	48843.9	19402.7	100527	0	50962.9	39121.3	0	85962.2	124650	126329	137043	78808.7	324279	213999	106030	73416	97217.9	361303
20:2-Glc-Sitosterol	2.39384e+06	2.19824e+06	4.36965e+06	1.02476e+06	3.22522e+06	2.54413e+06	2.18206e+06	3.32045e+06	3.92675e+06	4.09538e+06	4.41758e+06	3.45487e+06	6.19788e+06	5.38629e+06	2.8162e+06	2.8573e+06	3.33671e+06	6.4258e+06
20:3 Campesterol ester	202960	133529	182821	44081.8	143903	302508	137809	383163	518639	699890	567762	413434	21096	26679.4	1979.23	2310.97	3116.53	5390.75
20:3 Sitosterol ester	995.086	17731.1	1939.39	644.587	2286.1	19943.8	128260	73121.6	15012.5	2625.95	19584.8	547.423	112468	153.526	3911.8	982.052	3201.46	3812.78
20:3-Glc-Campesterol	149360	101770	290720	9173.66	193158	137984	32786.5	241408	310330	373170	365173	272179	257223	225852	71756.5	56529.6	83683.2	263320
21-Methylhentriacontan-7-one	598.822	319.676	45442.9	288.852	28679.6	2599.04	867.598	8662.58	8101.48	4881.6	17981.9	6000.2	9278.19	13096.2	2994.99	2228.25	1259.29	266.94
21-hydroxy-heneicosanoic acid	113132	133366	117373	159640	74576	87658.1	272606	132658	139685	83875.6	165872	77101.5	109063	96050.7	156691	187884	128595	48647.7
21-oxo-docosanoic acid	163263	183651	158832	220182	121267	135270	331476	172452	173843	126062	188158	115236	159658	133432	196792	223157	186563	102907
21:2(5Z,16Z)	43493.4	51935.2	654460	19493.7	505630	169494	76323.2	80187.7	97712.5	151673	123832	184668	506330	356739	97027.5	78724.7	80822.2	104432
22-Acetylpriverogenin B	259065	434001	201268	171920	94902.9	135350	335940	207057	185738	221167	209097	202771	233154	630125	221592	101325	149420	143222
22-Angeloylbarringtogenol C	5204.34	5324.75	35072.2	7223.67	41812.1	17316.7	4523.6	27838.9	24576.7	22972.3	17793	39899.7	18019.9	25145.7	9418.3	6039.33	4239.51	11711.5
22-Angeloyltheasapogenol A	91966.6	112698	84560.2	97501.4	78506.1	100105	229608	56587.5	49637.4	67604.4	55126.3	59715.7	40450.1	40435.6	64736.6	82962	103635	70348.6
22:0-Glc-Campesterol	1.12177e+06	998741	1.58803e+06	569792	1.23828e+06	1.13059e+06	893630	1.45159e+06	1.69014e+06	1.71456e+06	1.57928e+06	1.35113e+06	5.55538e+06	4.16402e+06	1.93319e+06	1.75078e+06	2.02507e+06	4.48352e+06
22:0-Glc-Cholesterol	33466.6	39060.6	69363.6	43143.9	42430.7	38994.3	34514.8	62885.7	75153.3	78146.8	78016.5	78512	108844	113719	53370.3	57874	45581	92237.6
22:0-Glc-Sitosterol	5.18103e+06	4.28358e+06	7.76805e+06	2.46231e+06	5.78163e+06	5.04324e+06	3.7976e+06	6.76327e+06	9.2378e+06	8.78172e+06	1.03311e+07	6.98206e+06	1.92662e+07	1.41487e+07	6.41004e+06	5.95264e+06	6.42424e+06	1.54556e+07
22:0-Glc-Stigmasterol	161577	127133	266441	48494.3	211263	169377	83029.7	220125	316293	313106	340298	241340	701870	504791	156957	132722	145507	444971
22:1-Glc-Campesterol	3531.46	1242.19	9003.04	3752.7	4723.02	2612.8	2034.27	68843.3	92263.1	129967	116648	63001.7	30616.1	31382.2	4098.27	1765.72	3456.41	15851.7
22:1-Glc-Sitosterol	1.82685e+06	1.23194e+06	909048	1.32853e+06	929812	1.88242e+06	2.29576e+06	7.51636e+06	1.18833e+07	9.82381e+06	1.25328e+07	6.63442e+06	2.70708e+06	3.84405e+06	1.28212e+06	1.42763e+06	1.2265e+06	2.13393e+06
22:1-Glc-cholesterol	1.12283e+06	875415	1.71106e+06	588523	1.55809e+06	1.25936e+06	726097	1.44736e+06	1.85369e+06	2.07745e+06	2.47802e+06	1.75576e+06	2.54066e+06	2.59725e+06	909795	938729	1.02517e+06	2.15258e+06
22:2 Campesterol ester	2567.09	4699.12	2772.1	3620.37	5199.02	4315.18	237.602	1837.7	1856.27	1717.18	2563.64	5961.54	835.322	1783.84	2087.18	2714.81	1832.35	3529.86
22:2(7Z,15Z)	42423.3	59989.5	222471	44110.8	144314	156580	169719	176837	216239	285039	254476	160759	170135	245382	63416.5	67866	57680	34946.3
22:2-Glc-Campesterol	138566	146016	157793	60459.9	110290	126677	132403	191116	234106	209615	229339	165088	309427	276916	196647	210230	239704	398731
22:2-Glc-Sitosterol	1.40218e+06	1.02872e+06	1.68579e+06	751407	1.72631e+06	1.45436e+06	1.18126e+06	2.61998e+06	4.52828e+06	2.78008e+06	4.43065e+06	2.28301e+06	2.2285e+06	4.4069e+06	1.10452e+06	1.25722e+06	1.32049e+06	1.88635e+06
22:3-Glc-Campesterol	9928	3137.57	7123.35	1241.78	13041.3	5129.75	6.42534	8810.38	2807.57	10429.5	10945.8	15132.6	5572.13	15928.5	12324.4	13294.8	23422.6	32066.8
22:3-Glc-Sitosterol	242835	179443	167742	233374	236750	290894	294036	753676	983768	1.1904e+06	1.28156e+06	858455	528688	1.09085e+06	252247	270395	280018	342211
22:3-Glc-Stigmasterol	101782	68523	45409	62089.6	137037	226233	156810	893620	1.06866e+06	1.32844e+06	1.31385e+06	817934	110112	520357	87453.8	94669.1	110888	60767.3
22:3-Glc-cholesterol	312382	267988	479438	69093	305126	261466	171345	451831	568138	633323	603230	501819	985602	714431	384745	376401	455672	1.26157e+06
23S,25-dihydroxyvitamin D3	63458.7	76494.4	82347.2	73245.1	71097.2	71481.9	131186	91613	98030.9	78942.6	86091.4	71609.2	111844	100165	82901.6	86316.8	80449.6	74375.9
24,24-difluoro-1alpha,25-dihydroxy-26,27-dimethyl-24a-homovitamin D3	26979.2	27443.5	22785.5	27319.9	20229.3	38351.1	79838.2	129128	148309	149587	159760	101502	21572.6	18795.7	45727.2	22303.9	29097.5	35577
24,24-difluoro-1alpha,25-dihydroxy-26,27-dimethylvitamin D3	133610	167445	129141	176250	125566	131837	310025	137646	128624	124757	134050	114788	87824.1	72754.2	127020	152093	172476	164279
24,24-difluoro-1alpha-hydroxyvitamin D3	58831	84585.9	106484	69096.5	82406	53585.1	137848	61440.2	57768.9	53491.6	56478.9	49622.2	41846.1	38799.6	60351.3	65957.5	69652.1	59899.7
24,25,26,27-Tetranor-23-oxo-hydroxyvitamin D3	1.05885e+06	1.04952e+06	3.11988e+06	1.0017e+06	3.80892e+06	1.16884e+06	1.85764e+06	1.1503e+06	1.11176e+06	1.33148e+06	1.20174e+06	1.56342e+06	2.27914e+06	2.45244e+06	2.24527e+06	2.24841e+06	1.82978e+06	1.19218e+06
24-Acetyl- 25-cinnamoylvulgaroside	35495.4	28495	26313.7	22505.4	31932	11050.8	488.966	14032.2	16441	15824.3	10468.5	17798.8	3079.18	3556.99	1335.46	0	257.224	856.719
24-Epibrassinolide	628243	666320	363171	1.00869e+06	337051	547734	1.01993e+06	474773	593974	623309	631043	628816	300525	203004	393671	1.38896e+06	3.44362e+06	458312
24-Methylenepollinastanone	28.4855	195.452	377.077	2494.67	800.681	332.272	1616.46	8.24899	11.6573	115.127	373.834	83.5239	3651.87	18298.1	5667.88	3763.93	5351	2967.64
24-Methylenepollinasterol	55393.5	30614	116170	22709.5	256812	131682	7999.54	30961.9	27319	60247.9	27843.2	60194.9	140108	136426	74912.6	36753.6	52064.4	147387
24-Nor-5beta-cholane-3alpha,7alpha,12alpha,22,23-pentol	2.10115e+06	1.65716e+06	1.92927e+06	3.96929e+06	4.21967e+06	4.76866e+06	745251	729888	580115	1.67283e+06	887423	1.89622e+06	3.352e+06	4.38606e+06	2.33868e+06	1.68713e+06	2.45113e+06	3.88482e+06
24-hydroxy-10Z-tetracosenoic acid	23512.3	23673.2	50658.9	30720.6	32411	23645.7	59364.3	38844.8	46894.9	27971.6	42702.6	25698.8	52957	47513.8	45513.5	53186.8	35493.5	17228.6
24-hydroxy-cholesterol(d6)	236.589	0	0	753.613	0	0	0	0	0	0	0	280.963	0	0	0	0	0	739.561
24:3(5Z,9Z,17Z)(11Me,15Me,19Me,23Me)	7124.88	8495.24	5309.43	10634.7	7326.51	6446.24	10588.2	6900.41	5870.43	4821.31	8555.58	9150.49	2104.83	1810.14	6348.63	7596.64	6669.84	9535.34
24R,25-Dihydroxyvitamin D3	33160.2	39518.8	28593.7	40556.2	21080.8	28410.4	53669	31057.3	31548.5	26409.5	30555.5	26949.6	25910	14532.1	31802.6	36319.5	34311.8	35134
24alpha-Methyllophenol	103084	92565.2	54833.4	59111.6	39519.1	65469.7	164377	69028.8	46442.5	33285.8	49724.2	44087.2	57310.1	41321.2	39996.1	74467.4	42498.6	45144.5
25-Acetylvulgaroside	565919	452225	574618	147933	419535	557756	118940	702500	791649	688177	733443	543112	325608	487585	254903	162811	180022	369392
25-Cinnamoyl-vulgaroside	8.84124e+06	8.67366e+06	742819	8.52134e+06	931597	2.19912e+06	2.05687e+06	3.48946e+06	4.51852e+06	2.3837e+06	3.34352e+06	2.39864e+06	7.52446e+06	7.58907e+06	2.46772e+06	2.50349e+06	2.0576e+06	2.91936e+06
25-Hydroxy-6,19-dihydro-6,19-ethanovitamin D3	109197	80543.4	123086	69814.9	169777	161249	13519	81488	85510.7	82687.1	69247.3	80715	134341	130355	57591.6	31834.5	41764.6	63728.6
25-dihydroxy-19-nor-22-oxa-3-epivitamin D3	56711.5	73609.9	64917.4	99897.6	71020.2	61306.1	84827.4	53592.2	55341.8	54040.7	59506.6	67074.9	81860.4	69902.4	65179.9	68379	68557.1	111867
25-hydroxy-cholesterol(d3)	7767.42	8315.21	225.79	9026.9	14.8399	3365.41	11258.6	4923.06	5891.71	2317.01	6258.41	1982.01	2750.74	79.8349	6548.42	5323.06	7647.59	5654.63
26,26,26,27,27,27-hexafluoro-25-hydroxy-23,23,24,24-tetradehydrovitamin D3	5577.82	8236.16	0	2410.32	0	162.672	144541	60020.6	59017.9	5421.17	57793.7	13122.1	52746	40053.3	0	34769.8	55419.9	40193.4
26,27-diethyl-1alpha,25-dihydroxy-24a,24b-dihomovitamin D3	230439	129785	351306	70290.1	402232	415923	103589	289411	379739	619554	243422	581591	658831	810289	140747	82369	160138	570601
26,27-dinor-3alpha,6alpha,12alpha-trihydroxy-5beta-cholestan-24-one	501004	420937	704384	292560	478256	426915	178572	313037	343600	387608	343511	328362	398325	583176	324139	233405	281706	209363
26-(2-Glucosyl-6-acetylglucosyl]-1,3,11,22-tetrahydroxyergosta-5,24-dien-26-oate	2247.53	1486.32	1054.92	641.395	0	2242.67	0	2237.23	2826.95	0	2059.89	0	13289.4	1746.78	1813.5	114.715	0	21404.4
26-hydroxy-hexacosanoic acid	15412.9	14625.4	42367.4	20786	25745	23905.2	44106	39733.5	45627.6	23036.5	45376.1	19725.1	34530	31879	46012.9	56435.2	31525.2	10343.1
26-hydroxycholesterol 3-sulfate	1.3961e+07	1.85978e+07	1.23075e+07	2.07532e+07	1.30772e+07	1.37337e+07	3.40658e+07	1.12616e+07	6.10852e+06	1.28211e+07	9.59315e+06	1.74169e+07	1.3907e+06	4.27451e+06	1.51922e+07	1.35389e+07	1.55043e+07	6.67587e+06
27-Deoxy-5alpha-cyprinol	483412	415863	290443	497346	253509	418190	274308	454583	522948	456355	444872	512236	2.28639e+06	1.67783e+06	1.19563e+06	680368	609181	727503
27-Nor-5b-cholestane-3a,7a,12a,24,25-pentol	623818	575738	818233	402550	678266	618568	650447	644640	807317	811740	905205	716818	1.78982e+06	1.38368e+06	1.61023e+06	1.39103e+06	1.5993e+06	2.00532e+06
27-Norcholestanehexol	25298.9	18578.8	19928.1	24204.7	15278.5	30017.9	24893.8	32741.3	45313.4	73629.8	49986.6	66609.8	104254	124801	56822.5	41478.5	52608.7	62426.5
27-nor-campestan-3beta,4beta,5alpha,6alpha,7beta,8beta,14alpha,15alpha,24-nonol	2.34195e+07	1.87679e+07	1.9149e+07	3.89499e+07	2.45639e+07	3.45014e+07	6.918e+06	6.6397e+06	4.55802e+06	1.27129e+07	7.34335e+06	1.38727e+07	3.40201e+06	1.46821e+07	1.10203e+07	9.17237e+06	1.35825e+07	1.5213e+06
27:2(5Z,9Z)(6Br)	917549	799932	747856	339748	586269	826947	246373	1.00417e+06	1.03304e+06	1.07853e+06	1.12241e+06	869108	1.67465e+06	2.12612e+06	1.66675e+06	1.2844e+06	1.34173e+06	2.28073e+06
28-Galloylglucosylpomolate 3-arabinoside	37879.5	36584.2	421.522	36550	0	8176.54	14582.2	47947.5	51787.2	9962.39	22402.9	6001.19	7855.45	2424.21	639.926	208.045	174.654	5421.86
28-Glucopyranosyl-3-methyloleanolic acid	814801	931783	700847	865454	659660	771721	1.62552e+06	686811	585023	770948	633752	702448	467770	424465	681646	838426	1.09854e+06	420051
28-Glucosyl-19(29)-dehydroursolic acid 3-arabinoside	389.191	749.375	253329	203.143	250802	64962.1	159117	18516.9	8793.99	40374.6	18573.8	52957.2	8457.47	7641.87	31302.9	69856.8	33868.9	0
28-Homobrassinolide	10692.9	7248.45	11149.4	7921.55	17442	21829.5	4582.13	20667.6	19038.8	25252.5	13430.7	22546.2	14102.7	30877.3	7020.08	6138.33	6200.2	5311.37
28-Methyl-27-nonacosenoic acid	103073	135533	87339.2	136910	86083.4	83738.7	228425	84029.9	95159.4	79121.3	89589.5	93726.4	76346.4	59906.3	104674	135812	122811	98748.5
28:2(5Z,9Z)(6Br)	33045.1	16563.8	63845.1	1492.82	35446.2	41072.5	385.339	39030.2	58544.1	56794.5	60672.3	32204.9	142781	173587	34313.6	17395.3	28102.8	82032.4
28:5(13Z,16Z,19Z,22Z,25Z)	3.14648e+06	2.43943e+06	7.78802e+06	1.40154e+06	7.6793e+06	4.8444e+06	1.98263e+06	4.41502e+06	4.51955e+06	6.59053e+06	6.27549e+06	5.46803e+06	7.90777e+06	1.0963e+07	3.72999e+06	3.11763e+06	3.40162e+06	5.69423e+06
2R-HpOTrE	42196.4	36926.5	33670.9	77841.9	67319.1	93992.4	143560	91576.2	69918.7	107235	85767	109600	85706	98771.6	78283.1	84615.1	106117	104830
2S,3R-didecanoyl-docosane-2,3-diol	24278.4	14252.7	58232	8255.03	33127	23652	20993.9	29022.1	28440.2	10775.5	36972.3	10907	29236.7	20372.5	30782.5	30593.1	27674.4	8303.32
2alpha-(benzyloxy)-1alpha,25-dihydroxy-19-norvitamin D3	7820.65	4226.98	6665.57	1764.83	5523.35	2585.82	0	14646.1	14224	9112.34	11484	11510.2	11925.7	22893.6	2253.82	593.064	222.531	2678.61
2alpha-Fluoro-19-nor-22-oxa-1alpha,25-dihydroxyvitamin D3	2730.11	3298.63	2388.7	2853.95	1280.48	3157.08	7169.5	4083.11	3943.8	3952.82	3698.12	3846.84	14956.7	20494.5	5395.62	4818.99	5498.94	6804.44
3',4'-Methylenedioxy-[2'',3'':7,8]furanoflavanone	19676.1	16767.5	16481.8	18653.8	13926.1	14514.9	215.081	9158.63	11339.6	12990.8	9623.56	15141	0	0	0	0	0	0
3'-Hydroxystanozolol	162.965	0	2930.15	696.077	1774.38	772.834	2022.36	480.101	1254.42	853.311	756.962	686.563	1912.41	2204.19	1229.19	2116.27	1269.64	298.321
3,11,12-Trihydroxy-1(10)-spirovetiven-2-one	191965	143416	118552	429185	386089	513646	78287.5	121406	80142.7	160314	112669	203400	301300	399191	326353	278441	360964	437377
3,4-Dimethyl-5-pentyl-2-furanundecanoic acid	163110	206448	264602	201789	376664	282588	709343	468932	188401	227075	294218	232745	641745	533411	329745	161014	201062	253091
3,4-Methylene suberic acid	4631.08	5906.66	5092.07	5481.72	3664.3	4515.2	12732.8	4970.42	5118.84	4936.24	4863.83	4757.61	2506.45	1977.12	4970.01	5864.79	6033.78	5437.71
3,4-Methyleneazelaic acid	2878.85	2679.99	3915.22	2508.79	3711.87	1907.15	4348.9	1873.75	1042.88	2147.35	1638.38	1067.44	1313.39	1455.81	2207.73	1548.75	3265.59	2775.08
3,4-Methylenesebacic acid	6333.53	6233.46	6476.28	7389.55	6842.78	8227.07	11060	5782.31	5694.61	6196.01	4807.3	5573.02	9927.01	14752	12562.8	9941.49	10149.5	11343.9
3,5,9-Trihydroxyergost-7-en-6-one	346088	386515	360140	403376	355795	330958	580241	296731	302657	313027	321967	318188	301624	289696	304790	372712	501575	395713
3,5-Dihydroxyergosta-7,22-dien-6-one	11646.5	30575.9	264780	124106	276002	312743	55101.8	121685	144513	147154	150049	173087	4709.95	7171.08	4849.64	1839.86	557.899	6018.36
3,5-Dimethoxy-6,7-methylenedioxyflavone	49318.6	55171.8	39622.4	53348.3	38380.6	48472	113926	35545.8	29683.2	45202.4	35685.9	45201.4	18629.2	21287	35950.9	44056.4	60531.6	30357.9
3,6,9-Heptacosatriene	452217	1.1354e+06	603069	501419	472589	1.04511e+06	4.44121e+06	2.42837e+06	951733	540187	1.27927e+06	363155	3.36275e+06	464112	755738	497954	628739	613932
3,6,9-Tricosatriene	44477.3	59416.8	31676.2	60972.1	54307.8	141827	108976	173576	88643.9	40852	62125	37375	395606	45445.2	57790.2	55159.7	76255.4	50455
3,6-Epoxy-5,5',6,6'-tetrahydro-b,b-carotene-3',5,5',6'-tetrol	7716.89	12925.7	10671.9	17791.9	7171.39	9656.94	34705.9	14828.1	27588	34067	29639.1	13498.9	10754.2	3366.66	5704.97	27340.6	14038.7	42931.1
3,7,11,15,23-Pentaoxolanost-8-en-26-oic acid	33346.7	13210.7	3622.56	9411.46	4758.52	1828.11	540.778	2617.27	6967.25	1893.55	3658.89	4202.54	58835.9	63366.3	19816.7	3487.3	3647.66	1195.92
3,7,11-Trimethyl-2Z,4E,10-dodecatriene	0	0	1591.43	0	1420.69	1084.5	0	148.342	14.5446	1315.96	83.957	1325.41	123.979	418.222	282.334	17.966	85.3484	19.3219
3,7,8,15-Scirpenetetrol	3508.45	7780.04	321875	12956	223221	12644.8	36492.2	17619.3	14150.9	20632.3	10923.6	19771.8	18656.2	13793.5	35752.8	48892.6	36126.7	11157.5
3,8-Dihydroxy-6-methoxy-7(11)-eremophilen-12,8-olide	3119.76	4425.59	9029.97	5539.35	10670.7	6786.81	11412.8	4766.71	3879.97	4383.16	3490.39	4304.6	4542.05	3598.39	6542.15	6845.49	7915.99	5700.65
3-(1-Hydroxymethyl-1-propenyl)pentanedioic acid	2946.04	3884.09	1497.62	3563.06	2434.19	2809.94	10445.9	2920.95	3127.11	2775.24	2780.95	2519.18	2605.32	1297.34	4248.84	4462.22	4556.13	3536.36
3-(4-Isopropylphenyl)propanal	20766.4	23443.7	20502.5	31195.3	24087.8	29857.8	52865	23244.3	22965.6	21765.1	21722.4	23214.6	35477.9	32178.4	32720.2	34504.5	37090.1	40145.1
3-(Acetyloxy)-2-hydroxypropyl octadecanoate	66527	80161.7	65588.6	84430.3	49825.1	56300.8	142415	67943.4	73472.5	72792.4	75870.1	59329.7	57414.7	48264.3	71456.7	82740.9	70585.1	49302.8
3-Benzoyloxy-6-oxo-12-ursen-28-oic acid	7031.25	4943.68	130390	13565.4	131967	87843.2	171797	58482.1	50918.6	51220.2	49097.1	95223.1	155663	148153	267614	200117	124090	75560.4
3-Decaprenyl-4-hydroxybenzoic acid	472112	421631	473282	128156	392263	379731	500940	578818	610401	743879	746931	643197	1.64654e+06	1.63207e+06	1.89191e+06	2.13817e+06	2.30802e+06	3.1168e+06
3-Demethylubiquinone-9	1011.85	0	30995.8	0	41857.7	233.932	0	2515.04	1827.6	802.8	1290.02	5.01251	10963.5	483.834	0	0	0	8110.31
3-Deoxy-3-azido-25-hydroxyvitamin D3	309284	215837	112299	784997	444498	672122	31930	147302	92266.5	133507	107652	176330	792715	1.00204e+06	812169	640611	864703	983884
3-Deoxyvitamin D3	1.09791e+06	1.20726e+06	1.03221e+06	1.08309e+06	929633	967879	1.54174e+06	1.06456e+06	1.0071e+06	988500	1.12416e+06	1.0282e+06	1.01052e+06	902372	957859	1.06972e+06	1.07944e+06	1.35997e+06
3-Epipapyriferic acid	34200.1	36262	27025.7	34971.6	28306.5	32537.4	70003.7	20146.1	17644.4	24928	18676.8	23217.7	15909.1	16210.7	23326.2	31062.6	44946.5	27903.6
3-Hydroxy-1-phenyl-1-eicosanone	203092	257565	153857	241075	127645	153347	471904	151813	158843	146610	187678	148020	131962	98552.5	199196	465599	286381	273153
3-Hydroxy-1-phenyl-1-heptadecanone	19771.7	16649.1	9199.37	17838.8	19592.9	61443.5	24422.9	12651.8	8422.82	28962.9	18675.7	33428.4	25091.3	61373	22266.4	12654.4	37371	67161.3
3-Hydroxy-10'-apo-b,y-carotenal	49849.3	43573.1	43092.6	79997.5	43522.2	59581.5	45333.6	32625.4	41369.6	42263.1	44153.1	43759.9	10339.5	11798	16597.7	25693.7	33787.5	14290.1
3-Hydroxy-11Z-octadecenoylcarnitine	61587.9	77473.9	53660.9	231674	44433.6	45374.6	152512	39274.7	25948.2	147550	39916.9	48337.4	59299.2	56609.1	81877.8	236046	93874.6	248535
3-Hydroxy-2,8-dimethyl-1,7-dioxaspiro[5.5]undecane	1.11896e+06	960498	1.58602e+06	298672	1.17077e+06	1.07813e+06	621510	1.38951e+06	1.60788e+06	1.67463e+06	1.70757e+06	1.29212e+06	2.93909e+06	2.31295e+06	1.39219e+06	1.28696e+06	1.48452e+06	3.13874e+06
3-Hydroxy-5,8-tetradecadienoylcarnitine	116784	91870.1	86638.9	134462	111286	105155	1.18494e+06	292920	179255	392763	303603	361922	39956.8	95265.7	131757	150706	170539	84141.4
3-Hydroxy-8'-apo-epsilon-caroten-8'-al	117848	135670	151166	43278.3	112869	90505.5	174271	123401	137835	181285	161275	163912	5437.36	83410.6	46156.8	45828.9	44794.4	11750.2
3-Hydroxy-9-hexadecenoylcarnitine	25108.5	64984.4	36617.1	34990.2	23275	53861	395317	151326	55722.2	24237.4	94286.4	20240.5	192075	20762.6	52823.3	41529.5	47602.8	50415.1
3-Hydroxy-cis-5-tetradecenoylcarnitine	14740.4	12550.3	8807.45	23735.3	13414	25425.4	68030.9	38690	29431.2	55082.7	42587.4	50211.2	30023.1	29652.4	26759.1	24734.1	28616.4	33671.9
3-Hydroxyhexadecadienoylcarnitine	4050.59	5047.58	3316.66	3671.66	3137.95	3737.17	10433.2	2715.23	2848.33	3170.11	3147.96	3310.22	4814.19	6126.75	5060.89	4942.8	5901.85	7757.55
3-Hydroxyhexanoylcarnitine	3125.29	3465.02	2765.8	4243.08	2558.54	3727.8	7035.04	2853.16	2637.7	2796.08	2416.39	2475.33	2217.73	1977.49	3186.09	4227.32	3479.18	3571.25
3-Hydroxynonyl acetate	9338.82	11428	11359.8	13017.7	8652.19	9972.31	33739.1	12251.6	11898	10167	12310.2	8892.16	9143.99	7340.22	15558	19049.8	18058.7	10543.7
3-Hydroxyphenyl-valeric acid	153228	130456	142240	206607	260579	155846	61178.9	89523.6	70494.1	69598.7	70220.8	92603.1	186245	250456	197172	114626	122650	198958
3-Hydroxysintaxanthin	45626.8	52815.1	71785.2	55344.5	54239.2	43859.9	117039	59460.6	67432.2	51261.3	64589.3	47653.1	54811.3	42858.4	53516.2	52546.6	52154.3	51117.3
3-Hydroxytetradecanedioic acid	10130.3	9942.85	161368	15731.1	183749	67742.7	190870	55266.5	38718.7	63065.7	45886.5	59882.2	17571.4	21850	82279.7	151441	147239	21942
3-Mercaptohexyl hexanoate	32245	39212	84201.7	75070.5	88158.3	52439	126548	42757.2	56384.1	43307.1	48627.9	52072.5	95755.9	70824	78305.3	98839.5	173078	76769.6
3-Methyl-3-butenyl octadecanoate	103160	122018	39976.3	76089.2	309756	454174	244608	233060	129207	60124.4	75646.4	66689.2	180945	326246	139289	196754	168172	183535
3-Methyl-4-(2,6,6-trimethyl-2-cyclohexen-1-yl)-3-buten-2-one	47537.3	52505.9	34452.2	59769	35115.1	56457.8	85155.2	61926.4	45754.5	37513.9	47463.5	40994.7	54611	45497.4	44136	41053.6	46663.3	47084.5
3-Methyl-5-pentyl-2-furanundecanoic acid	383904	346655	3.1928e+06	800401	3.26306e+06	1.38871e+06	207827	224506	188161	325828	204812	334078	492249	534496	292611	282422	276484	316824
3-O-(2-O-(2E-decenoyl)-alpha-L-rhamnopyranosyl)-3-hydroxydecanoic acid	98729.7	102139	175058	103150	170449	117961	124850	123237	118300	114646	115784	123989	208305	159132	173523	139885	114206	118769
3-O-(Glcb)-6-O-(Glcb)-(25R)-5alpha-spirostan-3beta,6alpha,23S-triol	13507.6	28090.4	20094.7	32185	17730.7	22224	53477.6	30919.5	32308.6	30598.8	26816.7	26337.2	42963.1	32497.3	33492.3	31975.4	20438.4	6790.78
3-O-(Rhaa1-2(Glcb1-4)Glcb)-(25R)-spirost-5en-3beta-ol	4853.09	7547.23	6083.87	6939.9	2678.27	22040.1	2034.08	1873.3	0	20051.2	1863.11	20685.8	0	51635	6634.02	1654.36	2393.46	0
3-O-(alpha-L-rhamnopyranosyl-(1-2)-alpha-L-rhamnopyranosyl)-3-hydroxydecanoyl-3-hydroxydecanoic acid	37674.7	19724.6	310433	38626.6	298413	59399.5	2783.5	57633.6	34253.9	80832.2	43320.1	106149	233.126	3140.66	0	0	198.158	0
3-O-Protocatechuoylceanothic acid	7.07442e+06	6.2099e+06	4.26273e+06	4.65898e+06	3.77403e+06	3.30445e+06	2.00528e+06	5.23349e+06	5.14864e+06	5.43784e+06	5.13706e+06	5.99149e+06	795551	1.08249e+06	642897	584923	709029	534460
3-O-Sulfogalactosylceramide (d18:1/12:0)	0	0	118122	0	166729	0	430.561	0	0	0	0	3701.86	25096.4	65745.4	0	0	0	0
3-O-Sulfogalactosylceramide (d18:1/14:0)	3781.34	2294.55	38590.1	464.796	34837.7	11031.4	147.189	7705.66	5581.6	13415.2	4176.8	14684.6	21773.6	46249.8	8240.17	3070.28	10536.8	6555.18
3-O-Sulfogalactosylceramide (d18:1/18:0)	933276	833106	5.01566e+06	2.08182e+06	4.47059e+06	3.39529e+06	7.33623e+06	2.27641e+06	1.91363e+06	2.57683e+06	2.3995e+06	3.03317e+06	3.05371e+06	3.27313e+06	2.51399e+06	2.57979e+06	2.21903e+06	1.80451e+06
3-O-Sulfogalactosylceramide (d18:1/18:1(9Z))	130359	298049	4.34728e+06	476103	3.6581e+06	2.96329e+06	1.25691e+06	1.47961e+06	1.06159e+06	2.70054e+06	1.71136e+06	3.27813e+06	2.41634e+06	2.72236e+06	2.28306e+06	2.03238e+06	1.92311e+06	1.50039e+06
3-O-Sulfogalactosylceramide (d18:1/20:0)	234261	134640	739703	116458	1.12537e+06	340744	25032.4	411861	337978	428470	264608	497719	703490	1.2385e+06	226092	75732.4	68808.4	112557
3-O-Sulfogalactosylceramide (d18:1/24:0)	8071.89	2334.72	35089	453.95	52467.8	14537.2	0	11268.4	12552.3	19029.9	7660.7	17093.1	22827	55810.8	3301.78	732.77	675.975	444.302
3-O-cis-Coumaroylmaslinic acid	36990.2	75507.4	28067.6	46069.6	29112.3	40595.9	31939.3	55046.4	74512.6	54999	51993.5	40685.7	134845	235870	46304.1	33847.6	26961.9	30559.7
3-Oxochola-1,4,6-trien-24-oic Acid	36030.6	36773.2	52573.2	41628.4	48340.1	37489.6	68290.3	35854.5	81302.1	218717	82172	206578	160320	282345	46688.9	44355.5	50502.8	49145.4
3-Oxooctadecanoic acid	91796.9	103666	92637.5	104652	84223.4	101219	179284	96222.9	89537.5	106306	106033	101742	172916	194942	115803	111257	119044	139282
3-Sn-phosphatidylethanolamine	27131.4	24270.8	35932.8	18562.1	16066.6	22949.5	7970.02	63245.3	89970.9	59204.4	53116	40356.2	11225.4	27355.5	5316.12	598.213	200.63	6665.58
3-Sulfodeoxycholic acid	552359	607301	573964	516266	395963	492961	1.49132e+06	602145	647100	508327	716743	447551	388702	253590	747342	982566	764621	598651
3-[[5-Methyl-2-(1-methylethyl)cyclohexyl]oxy]-1,2-propanediol	35006.7	16766.3	37406.1	11063.1	38930.1	57630.5	1762.75	28689.2	31419.9	37625.2	33125	33778.6	13126.7	19278.9	22020.3	11457.1	26320.1	9375.45
3-alpha,20-alpha-Dihydroxy-5-beta-pregnane 3-glucuronide	1346.62	338.024	4198.15	282.966	6809.23	1571.96	0	2057.68	4913.95	4718	4188.31	4308.37	3424.83	13979.6	3713.31	1822.74	2187.92	955.299
3-alpha-hydroxy-5-alpha-androstane-17-one 3-D-glucuronide	0	4242.85	7962.41	4311.74	3740.04	0	15939.6	44322	8144.61	23225.5	3615.45	36491	6564.57	47971.3	0	8155.68	26882.5	2167.55
3-hydroxyarachidonoylcarnitine	0	0	0	17218.7	1464	13182.7	0	0	0	0	0	0	62617.1	89837.1	19548	4035.7	12515.3	41093.3
3-hydroxyeicosanoylcarnitine	1024.31	427.904	40.9824	135.722	184.942	0	84.8216	218.396	209.751	66.5624	456.887	53.4627	30483.4	25692.3	26389.5	16845.3	14834.6	5317.37
3-hydroxyisovalerylcarnitine	29496.6	36346.7	26630.4	35298.1	20809.7	25799.2	68931	29559.6	29412.2	27281.3	28697.2	26653.5	20381.6	17584.2	30087	34519.6	35996.1	33031.2
3-hydroxylinoleoylcarnitine	4728.06	3796.63	3628.57	3240.95	3033.9	1271.11	7918.24	5447.21	14753.5	10426.4	9827.97	4135.8	28892.3	16469.8	22607.7	10549.1	15155	31718.2
3-keto Fusidic acid	2118.65	1685.62	1054.73	2665.33	907.132	1721.54	2065.61	983.252	1342.83	1254.73	1229.64	1419.53	2296.88	2594.14	1325.8	1164.43	1969.02	1278.04
3-oxo-nonadecanoic acid	446412	369490	1.40971e+06	226467	1.36652e+06	697435	390443	637404	575223	913539	701403	798255	670414	1.21241e+06	396302	319484	422590	449795
3-oxohexacosanoic acid	26734.4	19785.8	117472	16497.7	149931	104070	37168.8	62666.4	50590.1	95135.8	74652.7	80914.7	114977	179984	47821	42818.6	62159.6	64553.7
3-trans-Caffeoyltormentic acid	594168	439586	369951	337750	291660	242975	74298.4	378287	321366	443266	361317	477668	5553.69	21394.4	1848.21	278.649	441.816	1681.45
3-trans-p-Coumaroylrotundic acid	8057.19	4701.28	6045.46	5186.5	8123.45	12407.6	420.061	18733	12211.6	13653.4	9330.62	13249.9	499.736	1797.6	619.113	527.478	486.365	850.365
30,32-dihydroxy-2b-methyl-bishomohopane	23825.6	37619.3	21801.3	39473.1	15604	19357.9	66229	22461.5	26052.6	22669.1	31545.9	21199.8	3572.65	9414.98	23405.8	41642.1	35173.4	25947.8
30-hydroxy-triacontanoic acid	5618.74	10898.8	7957.84	34957.7	7565.33	12773.3	17458.2	5769.76	4023.52	30939.8	6821.97	11493.7	599.333	3293.89	6751.35	35012	11960.4	34346.6
30:2(9Z,23Z)	2798.12	5465.72	271.825	550.244	106.809	1684.48	14182.4	8611.16	2877.14	741.18	4006.54	344.506	28614.7	9356.36	6320.97	3906.19	10249.8	1913.91
31-Methyl-6-dotricontene	335183	232605	1015.57	628467	0	87210.8	307971	84248.8	79601.4	355920	115761	59362.6	3236.9	3015.23	137963	550967	174926	782052
32:4(17Z,20Z,23Z,26Z)	104061	136308	72034.4	169901	69619.7	74819.7	177735	67653.6	86390.9	121278	114238	78416.6	30097.4	47067.3	70716.1	149944	105713	173842
33-Deoxy-33-hydroperoxyfurohyperforin	63896.8	75628.3	88688.8	80531.3	85342.7	67685.9	132497	82679.7	85919.3	65784.9	68998.4	84334.6	285955	258533	222134	120963	86883.3	90075.7
34:4(19Z,22Z,25Z,28Z)	25158.3	11439.6	45440.3	10006.8	37129.4	19260.4	10344	29033	37278.2	47626.8	37178.5	37486.4	46492.4	35123.3	13188.1	7130.58	7725.59	21270.9
35-aminobacteriohopane-30,31,32,33,34-pentol	30397.6	11129.6	7678.17	5947.67	5193.88	5600.97	33272.6	24298.7	4156.82	1755.75	6078.7	2999.31	8607.98	9084.45	16455.1	8220.9	5723.52	13578.7
35-aminobacteriohopane-32,33,34-triol	111924	119935	247528	131207	277967	146418	132974	58853.4	65880	58804.8	61958.2	70107.4	68374.3	62234.7	77466.6	76847.7	71271.1	61765.8
38:4(23Z,26Z,29Z,32Z)	6395.25	16385	4676.25	4396.8	5799.17	15965.8	55224.2	57907.5	11011.9	4413.83	24263.3	2630.66	58481.1	5618.73	12493.8	4154.17	8066.81	10575.7
3L,7D,11D-Phytanic acid	3.18596e+07	3.64268e+07	3.77056e+07	4.21564e+07	2.68003e+07	2.82506e+07	7.07463e+07	3.7022e+07	4.01965e+07	2.71529e+07	4.43896e+07	2.33266e+07	3.41958e+07	3.09875e+07	4.56968e+07	5.48242e+07	4.25555e+07	1.71187e+07
3R-aminononanoic acid	21320.8	34775.3	12535.9	30227	16787.5	12743	42969	15437.5	14279.2	10463.5	15412.1	10410.9	13344	9565.06	14684	13902.8	11657.4	13953.3
3Z,6E,8E-Dodecatrien-1-ol	91750.9	87600.3	42601.7	56868	73072.4	148450	226910	166839	48160.6	41935.2	45334.2	34217.9	44230.8	63956.2	97576.5	69699.4	72469.3	77025.5
3Z,6Z,9Z,11Z-Nonadecatetraene	6925.4	5726.6	8208.63	420.435	7185.08	6061.97	2921.65	7955.95	10099.4	9332.12	9890.07	6651.66	18130.1	14194.4	7396.89	6738.65	7416.05	19007.7
3Z,6Z,9Z,12Z,15Z-Pentacosapentaene	8988.73	9714.38	5929.83	10481.1	4693.62	4594.15	8718.28	4476.15	5319.03	4921.87	5502	5125.24	5765.95	6167.81	6820.08	6610.84	7781.36	3871.65
3Z,6Z,9Z,12Z,15Z-Tricosapentaene	94062.4	71703.4	84720.4	139744	75731.5	79875	83456.2	63929.5	82138.1	71317.5	88169.9	109783	130837	89731.9	68596.6	80125.5	87117.5	122288
3Z,6Z,9Z-Nonadecatriene	4549.92	5425.55	7058.02	7014.09	5591.45	12344.9	15547	10380.9	6530.72	2898.85	3529.91	2556.7	9962.31	3645.97	6183.51	4992.67	7071.04	5033.76
3Z-Dodecen-1-ol	102481	131643	66307.6	172296	45583.2	81976.4	215727	98970.2	105654	76663.6	115819	74358.6	100847	98774.5	138745	125770	128579	103868
3a,6b,7b,12b-Tetrahydroxy-5b-cholanoic acid	80896.8	64431.6	74371.5	125534	144415	136276	43942.7	62926.6	55407.7	75586	62904	73944.8	158601	157423	90810.8	57971.4	84604.9	145105
3a,7a,12a-Trihydroxy-5b-cholestan-26-al	3151.94	2353.72	2781.3	2559.12	3096.71	3064.16	771.664	2677.6	2747.03	2518.27	2429.55	2523.8	13164.7	16970	7399.18	4997.71	5120.28	6250.38
3a,7b,21-Trihydroxy-5b-cholanoic acid	828652	670767	1.24471e+06	171788	964757	863531	358867	1.05359e+06	1.27642e+06	1.40064e+06	1.47746e+06	1.12238e+06	2.16333e+06	1.7878e+06	943575	835608	1.01938e+06	2.31647e+06
3alpha,12alpha,15beta-Trihydroxy-5beta-chol-8(14)-en-24-oic Acid	504037	415773	727386	102914	558776	499492	218878	656412	799989	809847	900589	657033	1.29739e+06	1.01217e+06	563213	514903	624022	1.44294e+06
3alpha,7alpha,11alpha-Trihydroxy-12-oxo-5beta-cholan-24-oic Acid	403827	319705	316965	175777	408381	408668	242600	471732	400456	459930	426350	445414	690613	742318	528016	341851	557861	722061
3alpha,7alpha,12alpha,25-Tetrahydroxy-5beta-cholestane-24-one	152963	248484	146626	123970	140811	141917	228099	232369	188357	188774	243663	169345	585095	456599	596977	554048	535682	739431
3alpha,7alpha,12alpha-trihydroxy-27-carboxymethyl-5beta-cholestan-26-oic acid	118402	121498	88821.6	138059	82982.7	89315.3	124290	97592.7	103156	90795.2	91584.9	92056	184200	228241	164537	123073	127965	115090
3alpha,7alpha,12beta-Trihydroxy-11-oxo-5beta-cholan-24-oic Acid	87888.5	52985.2	24032.6	230198	96670.1	203830	9165.29	43052.6	21700.2	31837.3	25771	42507.5	72207.2	97151.4	38318	34073.3	50115.4	49547.5
3alpha,7beta,21chi-Trihydroxy-5beta-cholan-24-oic Acid	861639	468316	2.0249e+06	128467	1.90339e+06	1.26763e+06	159868	850620	862930	1.43634e+06	1.12291e+06	1.16964e+06	603554	1.2453e+06	259324	166069	337419	412700
3alpha-Acetomethoxy-11alpha-oxo-12-ursen-24-oic acid	28131.4	30503.3	19544.1	152742	35347.1	42786.2	116192	33194	33848.4	35753.1	20571.2	35244.3	16465.3	25212	26288.7	42764.2	24944.1	43460.2
3alpha-Hydroxy-15-oxo-5beta-chol-8-en-24-oic Acid	172525	139492	237703	34998.3	186488	163607	74081.9	215482	259546	262859	289266	214738	420804	338856	189936	173457	211940	482836
3b,6b-Diangeloyloxy-7(11)-eremophilen-12,8b-olide	132034	63472.3	85370.6	113881	109493	99276.2	19453	78023.3	89097.1	77559.5	70242.9	95843.5	306703	402147	157748	53222.4	35322.2	36753.6
3b,7b,12a-Trihydroxy-5a-Cholanoic acid	138635	123316	262911	51997.5	228695	147512	114356	230073	259940	259203	263795	211547	192277	157106	101459	103964	98616.1	235171
3b-Hydroxy-5-cholenoic acid	41313.9	76331.8	3954.53	48288	13554.4	3204.07	12871.6	8518.41	135786	78331.7	109532	5359.08	1775.82	1745.5	4278.14	6128.55	5535.26	5087.61
3b-Hydroxy-6b-tigloyloxy-7(11)-eremophilen-12,8b-olide	1811.43	1499.57	3092.77	4106.91	4518.52	2412.33	42.3531	633.611	149.836	328.163	370.996	576.71	3152.32	3041.73	3451.78	2604.82	2342.8	3622.62
3beta,15alpha-Diacetoxylanosta-8,24-dien-26-oic acid	33474.2	37113.8	32446.4	38235.3	33252.4	34659.8	56591.8	30308	25088.5	36524.6	25873.3	32148.9	21010.3	32611.7	28593.4	36919.5	46936.5	13333.7
3beta,7alpha-Dihydroxy-5-cholestenoate	15065.1	18948.6	41585.8	16463.7	38699.1	23483.7	44570.7	49669.4	53326.3	34513.5	33561.1	32135.3	43158.3	25609.6	24891	31418.2	28494	20514.9
3beta-Acetoxy-11alpha-methoxy-12-ursen-28-oic acid	35999.3	23783.1	34826.7	31578.3	70531.1	88689.6	10820	77048.8	46061.6	65785.9	43764.9	74682.3	30285.8	31190.7	21964.9	53496.5	124297	28022.8
4'-O-Methylneobavaisoflavone 7-O-(2''-p-coumaroylglucoside)	0	0	30153.9	0	36360.4	5926.45	366.85	7243.58	5317.04	16199.6	6734.04	19207.5	0	798.609	2166.05	1713.82	1687.34	0
4,4'-Diapophytoene	107286	74112.8	172551	20269.3	178655	131070	55201.6	89915.2	92900.3	171608	143743	152190	49505.3	106318	33949.3	25226	37293.4	44596.4
4,4'-Diapophytofluene	152319	119556	541839	62307.2	535271	247393	113886	170822	169682	203621	184786	155586	73754.7	390857	124166	105714	144845	66680.4
4,5-Dihydrovomifoliol	68381.9	69990.2	72839.6	78718.9	63787.5	74255.6	152524	81144.2	70821.8	72888.1	69070.8	64183.5	64936.4	52407.1	80020.3	93802.4	103699	83080
4,8 Dimethylnonanoyl carnitine	41316.4	44868	28329.3	55567.2	46975.5	69358.7	97520.5	55357.3	51595.8	52670.4	52808.5	52384.7	67250.3	69225	61079	61855.4	62899.9	94369.6
4-(3-Hydroxybutyl)-3,3,5-trimethylcyclohexanone	28456.7	39731.4	32279.8	38780.5	27845.9	29876.5	99730.4	34163.3	33541	28647.7	32726	32863.4	29071.4	23956.5	44371.7	52347.8	53352.9	45047.2
4-Deoxy-6-hydroxysquamotacin	1.28439e+06	624534	1.66171e+06	419790	3.07953e+06	3.53718e+06	111455	1.92027e+06	1.73139e+06	2.09988e+06	1.22068e+06	2.27019e+06	2.23146e+06	3.78624e+06	608161	280000	592234	1.88628e+06
4-Formyl-3-(formylmethyl)-4-hexenoic acid	746.855	953.288	159.528	1021.33	951.32	802.142	3886.38	1244.35	781.358	901.261	895.916	1155.36	533.188	284.982	1343	1546.76	1645.93	1553.75
4-Hydroxy-16,18-tritriacontanedione	84490.3	89102.1	177444	109969	131975	68336.4	136738	70676.9	62216.8	51840.1	82454.9	85983.7	146081	116704	112570	112395	104540	137429
4-Hydroxy-17beta-estradiol-2-S-glutathione	5041.14	5991.44	5168.02	6673.11	4603.4	5099.95	13620.2	5068.08	5271.61	5815.34	5248.39	4746.48	3336.93	2826.35	5079.77	5455.95	6156.07	6639.51
4-Hydroxy-3-methoxy-2,10-bisaboladien-9-one	100069	948356	71054	177092	74377	59048.2	245955	41610.2	47260.4	68794.3	73114.2	83266.4	99100.6	438546	204140	61512.7	130846	156728
4-Hydroxy-3-polyprenylbenzoate	724216	606332	5813.25	527412	10352.5	30312.1	92459.2	430426	517416	95595.1	363852	65597.3	12780	31271.5	514.552	28114.6	66356.1	2353.22
4-Hydroxy-6-docosanone	67531	65784.3	131370	109185	95847.8	96074.5	204063	123005	129973	88219.2	136196	81425.7	103594	99692.7	139495	173467	122534	28327
4-Hydroxy-6-heptacosanone	20352.6	35591.3	26064.2	31847	33682.7	27337.7	75519.6	67475.9	22899.6	15580.4	56321.6	24624.2	60679.9	20983.6	37784.4	26698.5	24171.9	38020.3
4-Megastigmene-6a,9R-diol 9-[apiosyl-(1->6)-glucoside]	36093	26292.5	11677.8	31280.5	14400.4	25058.6	878.5	30386	25622.6	25445.2	18286.1	16287.2	15869.7	17304.7	88123.9	92672.9	88713.3	17960.6
4-Methoxy-5-(3,7,11,15-tetramethyl-2,6,10,14-hexadecatetraenyl)-1,3-benzenediol	550187	504882	10708	367030	8431.07	134911	375608	362546	531868	350333	521243	280003	76382.5	137488	67597	99325.9	117171	91691.4
4-Methoxycinnamoyloleanolic acid methyl ester	21295.6	14583.3	31377.8	13949.7	51767.2	52750	2229.7	38749.7	21385.2	37699.7	15054	53177.8	43749.8	68902.3	18948.5	7510.14	17582	61943.8
4-O-Methylmelleolide	7.9084e+06	1.25201e+07	6.77498e+06	1.03832e+07	5.22223e+06	5.25646e+06	2.70004e+07	1.04318e+07	1.24346e+07	6.85853e+06	9.25002e+06	6.98827e+06	9.93573e+06	6.19682e+06	1.13642e+07	1.26329e+07	1.16369e+07	1.24819e+07
4-Oxomytiloxanthin	4865.6	4885.33	5247.98	4441.6	3636.8	4250.47	5920.82	4543.09	5903.92	5330.84	5506.38	4757.31	5869.09	2962.32	4151.16	3979.01	4125.95	5721.48
4-Trimethylammoniobutanoic acid	7599.04	9833.78	7643.95	10148.6	7433.58	11692.2	21001.9	9260.57	8663.1	9135.75	8142.32	9530.16	6201.26	6386.27	8236.23	11005.9	11019.3	8684.72
4-ene-Valproic acid	95139.3	117608	224997	118586	239299	111113	310864	119319	111631	111318	111753	110526	90667	80917.7	178627	225994	216238	127510
4Alpha-hydroxymethyl-5alpha-cholesta-8-en-3beta-ol	4165.38	3209.84	4492.04	3008.06	5699.82	315.016	6607.08	3138.37	1606.24	602.566	2229.84	120.643	2370.8	1393.3	1713.53	2275.78	2354.14	3068.25
4E,6Z-Hexadecadien-1-ol	489075	599705	452509	585433	353093	440056	1.15905e+06	499573	488723	466021	508691	468335	337955	294910	504529	562944	598678	553385
4E,6Z-Hexadecadienal	67607.8	88687.5	92455.8	107373	72166.5	63169.2	205514	101126	100876	73380.1	85586.8	73347.6	81683.7	65670.7	97695.4	124319	103454	36822.9
4Z,7Z,10Z-octadecatrienenitrile	158704	195633	200187	23618.1	173031	172328	302474	152585	149248	16592.4	141060	152193	124697	98815.3	145059	17509.6	167816	11576.7
4alpha,14alpha-Dimethyl-5alpha-Ergesta-7,9(11),24(28)-trien-3beta-ol	17417.5	26409.3	15837.4	27337.2	23910.5	23285.3	21188.9	12254.8	14098.1	9958.34	16138.4	22363.6	8904.71	11663.1	17826.6	19098.4	13461.4	20421
4alpha-Carboxy-5alpha-cholesta-8-en-3beta-ol	273721	161162	177610	86674	167965	354323	61192.7	216428	235819	355770	314396	299920	808567	1.19973e+06	305646	201570	299039	526265
4alpha-Hydroxymethyl-4beta-methyl-5alpha-cholesta-8,24-dien-3beta-ol	130529	86200.7	241275	28098.2	374727	215094	39306.9	83364.1	90271.9	237125	99676.7	208886	289870	300463	70456.7	58177.1	101483	353869
5,10-Pentadecadien-1-ol	44352.7	55961.6	31693.2	58608.1	33492.7	32391.8	51306.1	22786.8	22653.1	16003.1	28253.3	26224.3	18768.3	12909.3	37625	40493.2	30640.9	31241.7
5,6-Dihydroxyprostaglandin F1a	309521	377621	107296	466635	154796	167872	403974	77871.6	109033	193736	95001.5	112448	72843.2	97998.6	166954	154840	186675	120625
5,6-Epoxy-5,6-dihydro-10'-apo-b,y-carotene-3,10'-diol	162015	213377	174308	259358	168708	208479	569523	322144	394347	263675	328112	234133	160825	108336	216134	357590	241447	138556
5,7-Dihydroxy-4'-methoxy-8-C-prenyl-3'-(3-hydroxy-3-methylbutyl)flavanone	276168	416031	287635	383586	222162	241020	747785	426174	434922	290715	361051	304433	327238	269532	354688	352873	392243	287645
5,7-Dimethoxy-8-prenylflavan	5642.19	8030.34	8722.05	8190.33	8183.52	7384.36	14208.5	11844	11430.4	6495.14	7358.2	6692.45	4265.71	3925.17	7478.58	11200.3	7202.99	4923.17
5,7-nonadienoic acid	15874.4	19144.6	8882.76	16353.1	37839.8	55696.7	36195.7	29129.8	19534.1	11835.8	12781.2	11719.1	23100.4	38926.1	19964.3	27774	23070.4	25870.6
5,8,12-Trihydroxy-9-octadecenoic acid	43225.9	53703.9	40601.3	53450.6	33757.7	40771.6	114052	50330	46704.4	46485.1	47785.4	43097.1	30268.2	27178.7	46579.8	54493.8	57154.6	50942.3
5,9 Hentriacontadiene	115022	294944	205906	166522	148801	404395	869274	570152	251695	135004	298902	89966.7	477302	91288.9	161363	160400	221100	138404
5,9-Hexacosadiene	405849	966865	195642	226503	160183	93288.4	314917	82360.2	84649.2	59122.6	113616	101181	120799	77036.5	125677	96460.1	169236	80256.1
5-Androstenetriol	133612	109180	52672.2	358318	120439	235099	68644	77380	69687.8	79834	63631.6	94963.9	543408	358395	286138	344097	431327	783817
5-Ethyl-3-methyl-2E,4E,6E-nonatriene	418593	407768	152652	296733	80980.9	268201	501073	288566	249124	330751	234996	341982	270619	253360	367577	168159	201667	337644
5-Hexyltetrahydro-2-furanoctanoic acid	2.96433e+06	3.24896e+06	2.32959e+06	4.50448e+06	2.72445e+06	3.06813e+06	4.01016e+06	1.78304e+06	1.89189e+06	1.59456e+06	1.74181e+06	1.61885e+06	3.82971e+06	4.43816e+06	4.14924e+06	4.53441e+06	4.86674e+06	5.47359e+06
5-Hydroxy-7-docosanone	3.79286e+06	3.11832e+06	5.66609e+06	3.6674e+06	1.27569e+07	9.74402e+06	2.28569e+06	1.99803e+06	1.87612e+06	3.52488e+06	2.2658e+06	4.00797e+06	3.05747e+06	4.56404e+06	4.45244e+06	2.53985e+06	8.88821e+06	5.09365e+06
5-Oxo-ETE-d7	3379.1	4196.49	3220.22	4582.33	2492.08	3082.21	8866.77	4109.85	5021.43	3249.6	3943.42	3351.56	3102.14	1887.11	4364.14	4860.57	4627	5235.71
5-hydroperoxy-7-[3,5-epidioxy-2-(2-octenyl)-cyclopentyl]-6-heptenoic acid	45364.6	30622.7	33977.5	50220	47704.4	40809	2243.12	16961.9	18506.8	22099.3	15073.9	29365.6	77053.9	134179	125641	60802.9	62891.8	59200.1
5-propylideneisolongifolane	4776.63	3946.72	6170.93	797.107	5390.87	4429.24	1934.94	5523.51	7537.23	6457.41	6925.02	5452.3	13806.8	10838.1	5642.17	4963.78	5400.5	13785.8
5S-HETE di-endoperoxide	4.06269e+06	4.94891e+06	3.25682e+06	5.04713e+06	2.72125e+06	3.34326e+06	8.5508e+06	3.56001e+06	3.42692e+06	3.26014e+06	3.36257e+06	3.11455e+06	2.43835e+06	2.11433e+06	3.48152e+06	4.10463e+06	4.36566e+06	3.78319e+06
5Z,9Z-hexacosadienoic acid	7491.68	3584.61	6332.16	0	3640.95	10828.1	11311.5	7519.84	7729.91	10682	11070.1	7633.37	1310.1	2071.09	0	0	0	0
5Z-Tetradecen-1-ol	1.29253e+06	1.81973e+06	908279	1.84794e+06	835979	844419	2.2348e+06	1.13241e+06	1.80719e+06	1.30594e+06	1.61293e+06	829685	1.01591e+06	864273	1.2987e+06	1.31503e+06	1.41733e+06	1.01487e+06
5Z-Tricosene	35107.2	37518	25828.5	32693.1	24666.7	30415.4	48906.2	37710.1	34212.6	25860.9	33791.5	37094	29458.2	40659.9	27894.6	33932.5	37365.5	30022.3
5a-Androstan-3b-ol	186465	164609	111823	328437	168954	214842	29527.1	77263.3	100696	96284.7	93092.8	108780	496760	452808	245923	197662	229053	338607
5alpha-Androst-16-en-3-one	36742.2	45008.1	28724.1	45488.3	32833.2	40412.8	60791.3	1836.08	2701.36	2897.49	3574.78	1650.08	8948.21	9728.99	28974.8	36970.9	38356.5	12663.3
5alpha-Cholestanol	334.452	4071.19	0	0	299.224	2586.19	53993.7	27925	4222.28	294.881	12574.3	0	37283.4	229.84	3557.15	0	0	5518.52
5b-Cholestane-3a,7a,12a,24,25-pentol	230610	186721	168889	207952	221478	243135	90652.4	149417	136450	156351	132722	169380	540208	677082	340076	232347	249391	338536
5b-Cyprinol sulfate	3.23113e+06	2.91895e+06	1.8658e+06	5.07763e+06	1.98096e+06	3.80843e+06	917397	881625	606554	1.50541e+06	987497	1.6582e+06	516589	1.53976e+06	1.45938e+06	1.22382e+06	1.85756e+06	228478
5beta-Cholane-3alpha,24-diol	13330.3	32243.8	18108.7	14834.4	13291.1	28774.9	89435.6	73377.6	30201.4	15224.6	34821.6	10668.4	100403	12635.3	16208.9	14377	18324.5	17430.4
5beta-Cholane-3alpha,7alpha,12alpha-triol	212141	206751	167383	459040	214726	293659	326409	184726	204443	135242	226639	131135	405178	243585	331153	412164	348761	339774
5beta-Cholestane-3alpha,7alpha,27-triol	75180.8	63368.9	30986.3	57572.3	25034	36742	4873.85	33870.5	41488.4	42263.3	39651.1	43039.1	179148	201047	112010	71979.3	71439.1	103550
5beta-cholestan-3alpha,4alpha,11beta,12beta,21-pentol-3,21-disulfate	33859.7	22034.6	151556	18852.3	126516	26427.7	2292.61	32296.1	33355.8	48973.3	18104.5	62984.2	983.21	1244.66	0	0	0	0
5beta-scymnol	167422	198576	102064	244068	99108.5	152155	356099	161576	176597	155560	151250	168292	89099.1	92019.1	160140	228493	220968	168728
6,10,14-Trimethyl-2-methylenepentadecanal	198465	216561	147877	145116	144307	163939	272349	138990	142363	57474	130447	129617	137401	116032	149581	94082.5	164480	69655.2
6,10,14-Trimethyl-5,9,13-pentadecatrien-2-one	166350	169516	333477	173273	349428	305884	286697	228088	192940	227277	201814	223014	292114	337984	176637	170644	196960	201471
6,15-Diketo,13,14-dihydro-PGF1a	15283.1	8338.97	64208.4	9375.4	40053.4	9525.86	2196.3	15234.5	30288	42351.7	19117.4	37816.5	26537.1	102000	45582.1	8816.65	9180.54	5046.58
6,8-Diethyl-4-methyl-3E,5E,7E,9E-dodecatetraene	17723.1	6651	91.9745	642.172	2203.75	3139.24	17489.5	17071.2	5387.37	299.866	2081.85	145.198	2801.08	6565.6	4937.97	8542.2	2025.64	5904.31
6,8-dihydroxy-octanoic acid	1281.47	1791.81	1408.2	1980.36	999.534	1146.66	4185.88	1771.26	1958.97	1425.43	1799.82	1495.03	1106.69	1053.38	1685.97	2085.66	2052.35	1979.69
6-Deoxodolichosterone	116516	122977	226254	112959	178949	131034	219417	126015	116909	141610	138969	129965	100919	151855	105364	119000	123827	130302
6-Geranylgeranyl 8'-methyl 6,8'-diapocarotene-6,8'-dioate	1.94169e+06	2.3075e+06	2.6183e+07	3.65559e+06	2.51349e+07	1.24535e+07	1.05704e+07	9.18377e+06	8.81566e+06	1.02027e+07	9.3724e+06	1.35842e+07	7.27791e+07	4.99624e+07	2.12962e+07	1.79261e+07	1.2578e+07	1.24901e+07
6-Hydroxy-4-pentacosanone	3.68158e+06	4.07035e+06	4.40666e+06	3.98449e+06	7.44356e+06	6.23677e+06	4.98601e+06	2.77794e+06	2.82012e+06	2.8323e+06	3.79848e+06	3.55657e+06	3.15706e+06	3.32835e+06	4.56821e+06	4.40636e+06	5.61327e+06	5.283e+06
6-Hydroxykaempferol 7,4'-dimethyl ether 3-sulfate	16367.6	17131.7	10033.1	13243.4	6751.4	10422.7	17818.9	7492.15	6738.07	9343.54	13157.1	8642.04	628.703	1762.67	9714.35	10207.5	18604.4	9894.07
6-Keto-decanoylcarnitine	89127.6	83199.7	79473	155226	126900	144974	129612	83486.5	58249	68278.6	75454	100497	199497	187982	140098	128913	144629	226076
6-Methyl-2-methylene-6-octene-1,3,8-triol	5255.22	3743.32	8650.49	922.408	7402.31	5263.73	1871.47	7353.49	8444.64	11228.8	10324.7	8963.35	6335.08	4486.3	2389.38	1693.64	2221.28	6512.17
6-[3]-ladderane-1-hexanol	498283	404836	658283	591415	722073	814323	272360	437068	397048	503711	406090	462478	531907	737360	304710	246157	333443	254298
6-[5]-ladderane-1-hexanol	107925	78382.5	134785	182793	233490	252134	45260.7	85658.8	58980.1	129334	80054.6	145288	171425	289396	115492	77592.8	100140	122106
6-beta-hydroxydexamethasone	440994	658443	458706	364946	376481	315194	1.81308e+06	633355	606901	504043	598411	523303	306119	392618	619726	529770	719924	686126
6-bromo-24-methyl-pentacosa-5E,9Z-dienoic acid	13274.7	23897.4	30014.6	38125.3	28981	2448.9	63340.5	3950.61	0	17602.9	0	31479.1	138038	190676	418595	344546	345378	372782
6-deoxoteasterone	166223	189928	131464	220691	158474	143423	231934	115332	125807	115971	154567	148773	101461	76533.4	166130	173421	149295	145781
6-nonynoic acid	40839.8	34059	23124.4	85551.4	50704.9	64948.8	49837.2	30264.2	29869.9	34668.3	27380.3	38447.8	46317.1	43665.6	37828.9	34010.6	49668.9	56034.1
6E,8E,14Z-Hexadecatriene-10,12-diynoic acid	1555.16	494.755	5519.23	5186.52	9802.95	7219.09	0	3088.6	2065.4	2013.16	1386.65	3776.46	92.8695	822.564	61.0555	0	0	851.599
6Z,9Z,12Z-Octadecatriene	63545.7	38072.9	29553.2	0	28446.5	33749.1	38439	22683.4	24192.7	0	33263.2	35767.6	13457	13038.8	18711.2	0	30700.1	0
6Z,9Z-Docosadiene	4240.71	24738.8	963.223	1123.94	1053.25	416.541	2236.43	424.032	517.578	102.799	841.305	567.548	535.836	374.505	1246.79	1163.86	1457.03	215.241
6Z,9Z-Eicosadien-11-ol	90661.7	111382	82204.3	134866	56615	59189.2	124750	86302.1	85629.6	54487.4	98114.1	44869.5	104128	103761	134527	132585	120851	44705.1
6Z,9Z-Heneicosadien-11R-ol	168706	185568	148672	46104.5	130723	142302	250047	134704	138556	32540.2	139382	129383	124985	103659	138699	42783.3	157040	39516.4
6Z,9Z-Nonadecadiene	2147.15	2276.38	1182.12	1853.44	1505.88	1457.16	1833.81	1358.65	1233.82	839.799	9679.87	1348.9	1918.89	1421.55	814.043	1427.38	1605.21	1379.95
6Z-Heneicosen-11-ol	3935.24	1463.87	89285.6	8528.18	64714.4	36208.3	29097.3	66094.9	66592.8	48626.7	50800.4	42120.8	45519.9	50852.6	64147.1	76632.2	36899.5	4454.23
6Z-octadecenyl hexadecanoate	23733.5	28001.1	28209.2	25786.8	29947.5	29233.7	18332.4	13391.3	7765.86	13849	8641.63	17199.9	2997.8	8823.38	15343.8	17511.8	13401.9	20360.7
6alpha,9alpha-Difluoroprednisolone-17-butyrate	203164	210594	152789	384661	254521	299556	363422	383881	432094	175586	234019	181201	631317	301945	361471	395886	446291	478267
6alpha-Hydroxycastasterone	300797	322528	533422	378883	615892	466110	462025	515843	473376	451396	404490	506006	1.67177e+06	2.13411e+06	937166	573962	502740	619663
6alpha-hydroxycholestanol(d7)	584.905	887.771	1456.53	1373.38	1422.5	482.124	1733.52	244.526	101.785	134.859	561.923	721.591	335.299	0	423.482	822.584	297.999	771.846
6b-Hydroxy-8a-methoxy-7(11)-eremophilen-12,8-olide	21967.6	23525.4	19485.5	37780.6	26341.2	38190.1	39761.3	19534.5	18237.8	19743.1	19167.4	20549.4	33333.4	29736.4	30728.1	31844.6	35367.2	39020.5
6beta-acetoxy-24-methylcholestan-3beta,5alpha,22R,24-tetrol	200477	172348	222106	179856	279886	335485	176970	386145	328225	388741	254760	373378	315812	620383	229000	193698	165740	168460
6beta-hydroxybudesonide	5814.09	8962.24	20782.5	21674.7	10638.7	11668.9	125633	61984.2	68815.2	22342	61223.2	24003.6	24205	22135	63402	85779.1	62171.9	20852.6
7',8'-Dihydro-8'-hydroxycitraniaxanthin	3.71743e+07	3.51906e+07	2.92065e+07	2.71774e+07	1.80232e+07	2.15354e+07	5.01064e+07	5.19166e+07	7.14379e+07	7.36091e+07	7.18286e+07	6.78076e+07	1.98395e+06	4.24991e+06	786248	1.72036e+06	1.48549e+06	975931
7',8'-Dihydro-8'-hydroxyreticulataxanthin	91899.9	86544.3	117317	97992.9	126808	100918	183291	92080.2	77617.6	78650.1	76721.2	76368.8	929101	609834	513331	366473	333637	300006
7(14)-Bisabolene-2,3,10,11-tetrol	150684	125835	117403	145207	110616	97342.1	103935	116709	95615.6	110517	105126	98280.6	158684	295194	369825	220625	259934	193366
7,11-Bisdeacetylvaltrate 7-(3-methylpentanoate) 11-(3-hydroxy-3-methylbutanoate)	23023.4	55161.9	12786.6	12726.3	2558.41	6476.64	76274.8	20464.8	16379	14140.7	16334.8	11463.6	16378.8	24565.6	24201	20507.3	29969.1	25413
7,12-Diketolithocholic acid	65862.6	39004.4	87822.6	11604.1	138728	87620.1	4404.28	83689.1	63552.4	74814	76912.1	74718.5	345288	331398	172912	76582	165292	311470
7,8-Dehydro-beta-micropteroxanthin	2.5356e+06	3.3392e+06	1.88666e+06	2.753e+06	1.32905e+06	1.69908e+06	6.37952e+06	2.33302e+06	2.43839e+06	1.82458e+06	2.57683e+06	1.61841e+06	1.62045e+06	1.22e+06	3.21025e+06	5.36096e+06	3.95759e+06	2.58526e+06
7,8-Dehydroastaxanthianthin	1.65308e+07	1.49446e+07	4.587e+06	7.68514e+06	1.81627e+06	4.75557e+06	3.26473e+07	2.31349e+07	3.68271e+07	3.63157e+07	3.49347e+07	2.97541e+07	249326	459163	142719	155649	151779	304304
7,8-Dihydro-3b,6a-dihydroxy-alpha-ionol 9-glucoside	0	0	10778.9	0	11837.2	523.562	1787.51	434.591	180.584	418.797	92.1014	253.157	57.3878	95.0703	1126.23	1931.13	1095	0
7,9-Illudadiene-3,14-diol	764623	905831	678089	885913	573998	650182	2.03753e+06	730075	761758	665163	760259	648465	611901	493367	869294	1.07186e+06	1.00781e+06	921645
7-HDoHE	2295.36	2287.58	27782.8	4395.55	25031.7	10627.2	13060.5	13833.4	9836.49	12778.9	11839.7	17923	52507.6	40073.9	39921.7	42159.1	27800.4	21831.8
7-Hydroxy-5-methoxy-6-methylflavan	278288	253827	20669.4	196817	8556.89	279098	126937	302362	408012	627445	465670	625415	17224.4	14438.8	1005.32	90.6856	251.47	10845.1
7-Nonacosene	93355.1	60054.4	47375.4	162861	41711.4	51840.8	68001.9	39068.5	41449.8	144321	49893.2	47311.4	30478.5	24329.7	36030.9	138420	43970.1	201061
7-O-Acetylaustroinulin	16888.7	14086.9	6270.16	53135.4	31007.6	40350.5	8912.13	5672.88	5385.55	10851.7	7591.19	13256.9	64925.3	60466.7	30193.8	18622.4	25854.6	68534.4
7-hydroxy-10-heptadecen-8-ynoic acid	70374	87648	65476.1	86464.3	52427.5	64134.4	170471	73480.9	72388	69548.3	72604.8	67802.5	50019.7	43888.7	75685.8	83255	88157.6	81322.2
7-undecynoic acid	21459.2	23060.3	10366.9	18778.7	36277.2	66405.2	51681.6	48321	21896.9	14457.8	10839.5	9244.37	12971.2	31015.5	22878	32299.2	15833.8	17846.3
7Z,9E-dodecadienoic acid	31018.8	31661.3	17909.9	23249.5	23555.7	43227.4	73623.3	50809.4	21778.7	19104.6	21927.6	16910.3	18644.2	21071.3	33747	28318.4	28662.1	28958
7Z-Pentacosene	51613.1	42697.1	33121.7	41475.1	31238.4	36290.4	60033.7	29789.1	30118.2	31977.6	35461.1	36979.5	18656.5	15832	30276.8	31966.3	36803.2	44886.7
7Z-Tetracosene	11994	8515.7	58927.1	60486.8	47823.8	7746.38	6257.95	7141.78	17678.2	69893.1	15671	10192.3	7227.57	6359.66	5091.4	55581.4	5509.62	78161.7
7Z-Tricosen-11-one	26474.3	31900.2	25060.3	31296.8	20276.7	22790.8	45687.7	22506.6	21035.7	21266.3	24771.9	20561.9	19022.3	16695.8	21616.8	29526.8	23897.5	29118.5
7a,12a-Dihydroxy-5a-cholestan-3-one	274698	266326	312958	246476	246971	142754	105209	141078	140769	159190	142148	180844	493704	504521	279586	216737	193914	324389
7a-Hydroxytestosterone	10830.3	9634.88	9088.03	18720.2	13190.7	14020.9	8193.13	6184.27	5418.36	5745.13	5555.64	8148.47	30053.4	19411.7	21998.7	19844	22143	38089.9
7alpha,12alpha-Dihydroxy-5beta-chol-3-en-24-oic Acid	122958	151640	109344	148986	90433.9	113400	309354	127693	123360	112573	119888	110801	85254.8	73432.6	131386	140529	154890	136612
7alpha-Hydroxy-3,12-dioxochol-4-en-24-oic Acid	938440	653232	803854	1.86487e+06	1.80525e+06	1.75544e+06	120237	716004	565720	484666	442962	779660	959006	1.51427e+06	650566	374546	527009	1.33465e+06
7alpha-Hydroxy-3,12-dioxochola-1,4-dien-24-oic Acid	71770.8	46700.4	37692.5	119432	65081.2	130726	7504.8	16665.1	12139.5	45353	19576.3	54038	60701.3	68431.1	55474.3	40423.7	59605.1	76015.6
7alpha-hydroxy-4-cholesten-3-one-d7	20873.3	59578.4	27653.8	22779.7	21825.1	53417.6	227305	129459	51263.5	27140.6	64390.9	15424	175869	19601.9	33416.4	22967.3	30649.2	31813.3
7alpha-hydroxy-cholesterol(d7)	45597.3	121231	88878.3	70407.9	63086.6	174315	322550	222438	107449	54830.2	108881	35847.3	171447	30304.4	54542.9	62789	94915.9	53470
8,8-Dimethyl-2-phenyl-4H,8H-benzo[1,2-b:3,4-b']dipyran-4-one	1717.28	1930.88	5728.58	1096.54	5820.12	6589.7	419.321	3614.23	3760.64	9693.25	4862.48	8072.54	1477.34	2776.49	693.51	1608.8	1897.79	2528.61
8-C-Prenyl-6'',6''-dimethylpyrano[2'',3'':7,6]flavanone	5357.32	5607.04	0	7775.55	73.2384	1541.72	0	1725.01	2914.75	1195.33	1385.33	1363.33	21211.6	20503.8	10100.1	5559.61	6024.44	19762.4
8-Deoxy-11,13-dihydroxygrosheimin	1.87917e+06	2.75153e+06	1.18737e+06	2.61573e+06	885304	1.42465e+06	5.07163e+06	2.46088e+06	2.68667e+06	1.64756e+06	2.1581e+06	1.71264e+06	2.1631e+06	1.57872e+06	2.23148e+06	2.41133e+06	2.34536e+06	2.4024e+06
8-HETE	147359	144273	73652.9	143302	94418.2	277522	123889	94609.1	96296.8	221702	122217	245169	210107	346168	117278	103437	160831	176170
8-Heptadecenal	146510	198419	143554	187065	187593	119530	205182	107284	113699	95035.1	163915	149120	135435	86456.6	174999	185618	149245	241904
8-Hydroxy-6-tricosanone	2.8389e+06	2.10822e+06	6.75121e+06	2.60896e+06	1.4197e+07	1.05568e+07	1.88477e+06	1.68963e+06	1.60374e+06	3.13062e+06	2.28521e+06	3.269e+06	3.32908e+06	4.93721e+06	3.7461e+06	2.4174e+06	7.84028e+06	4.31849e+06
8-Hydroxygalangin 7-methyl ether 8-acetate	78924.5	93577.7	66685	83528.9	67304.4	88518.7	228483	68087	54598.8	90660.6	58202.6	88509.9	30495.8	35651.1	64127.1	76668.8	117923	61845.7
8-isoprostaglandin E2	76539.3	70188.7	58822.4	118580	101332	119288	167327	124196	105520	141358	120582	146093	86336.7	111132	107615	107425	135106	119948
8-isoprostaglandin PGF2b	2.31353e+06	1.96778e+06	1.76395e+06	1.54241e+06	1.68281e+06	1.566e+06	2.23336e+06	3.69674e+06	3.86548e+06	3.0021e+06	3.2968e+06	3.18172e+06	4.17048e+06	4.56048e+06	2.31124e+06	1.89477e+06	1.65151e+06	2.58395e+06
8-methoxy-13-hydroxy-9,11-octadecadienoic acid	239402	196271	59961.7	231959	84748.9	173805	82203.8	60762.5	66245	72971.3	67206.4	106935	194504	254094	200924	119656	182196	253882
8-nonynoic acid	12118.9	11115.2	6805.93	15119.5	5818.75	7931.8	2955.94	5956.95	6487.74	7258.25	6151.93	6594.66	18777	21133.8	14669.9	10640.2	14518.9	19844.2
8-undecynoic acid	31183.7	29770.7	14609.8	23489.6	41349.1	71930.1	70601.7	58316.6	25529.9	18912.4	15757.1	13408.3	18511.1	37314.5	30411	39227.6	22122.3	26115.6
8E,10E-dodecadienoic acid	60072.2	101971	51792.4	67705.3	50666.6	108590	267613	194606	87318.6	59799.7	104252	57385.5	161844	52433.3	73193.1	72680.8	67254.6	74950.4
8E-Heptadecenedioic acid	65215.6	63147.4	77016	52122.3	53065.4	68231.9	98975.1	118724	147361	104863	142772	98841.2	149744	108745	57872.5	53349.9	58350.8	59372.4
8alpha,13R-Epoxy-14-labden-19-oic acid	260062	190631	160407	383946	275482	299484	374373	324472	193237	393818	270121	412793	97745.1	215237	210667	173373	235107	139871
8alpha-13(16),14-Labdadien-8-ol	33433.8	81074.1	55682	51634.5	47986.4	150600	182405	205869	108911	34009.6	101673	22893.2	224011	33779.8	43241.7	45856.7	64712	39928.8
9'-Carboxy-alpha-tocotrienol	34139.5	27445.8	41885.7	18524.8	54333.5	40174	30362.4	44514.1	37400.8	42158.7	41695.9	37929.9	134530	126159	64303.1	39254	69180.6	132761
9(S)-HPODE	595551	423804	116687	1.28243e+06	311670	908022	258259	331618	295184	287395	288283	374595	2.16459e+06	2.09387e+06	1.00709e+06	757796	1.03474e+06	2.2348e+06
9,10,13-TriHOME	6.69706e+06	4.99788e+06	6.92382e+06	1.59327e+07	2.35291e+07	2.0414e+07	9.15974e+06	8.22038e+06	6.13406e+06	7.0742e+06	7.2619e+06	8.65071e+06	4.06253e+07	4.65772e+07	3.04581e+07	2.33712e+07	2.88667e+07	4.93971e+07
9,10,18-TriHOME(12Z)	387475	269738	419848	988888	1.39342e+06	1.40299e+06	459976	543755	378897	437718	445435	557265	2.29806e+06	3.11329e+06	1.73131e+06	1.21995e+06	1.69276e+06	2.84581e+06
9,10-DHOME	27283.8	28548.4	13851.8	61953.2	43945.7	39915	36246.1	24919.4	24629.5	17752.3	20975.1	19319.9	246182	140697	238690	113482	114582	362535
9,10-DiHODE	1.80643e+07	1.67741e+07	5.55963e+06	3.73488e+07	1.77906e+07	2.32241e+07	9.83653e+06	1.02107e+07	8.74434e+06	7.90678e+06	8.81075e+06	1.00856e+07	7.51258e+07	5.94816e+07	4.17918e+07	3.62143e+07	4.49464e+07	7.73504e+07
9,10-Epoxy-3Z,6Z-tricosadiene	1941.74	2354.62	6234.98	3955.74	2510.58	8939.33	7731.83	8126.83	3254.71	1701.43	2752.61	1633.15	5818.1	1515.58	3250.73	2823.24	3351.74	2077.73
9,10-Tetracosadiene	456038	1.56721e+06	230389	219353	177720	166260	546472	97901.4	129882	99072.7	173076	97199.8	166296	130458	204380	299835	246353	75927.6
9,12,15-Octadecatrien-1-ol	40232.8	42975	30860.1	58038.9	36561.2	98282.2	249450	147766	102334	59800	62017.7	114978	157591	130497	69589.3	87069.1	69186.8	54176.5
9,12,15-Octadecatrienoic acid 1-[(phosphonoxy)methyl]-1,2-ethanediyl ester	114476	139987	2.62602e+06	212867	2.44567e+06	1.02473e+06	542126	1.39777e+06	1.30874e+06	1.46444e+06	1.37893e+06	2.15413e+06	2.48995e+06	3.65693e+06	1.72433e+06	951581	485678	644884
9,12,15-hexadecatrienoic acid	18765.4	22522.3	16913.4	25194.3	15706.2	19951.2	124864	58280.1	60165.4	67844.4	69717.3	66869.9	16526.3	33440.5	22621.5	30227	36016.4	27050.7
9,13-dihydroxy-10-ethoxy-11-octadecenoic acid	86705.1	71362.4	53366.6	891209	875713	824691	304577	98719.5	41298.5	63355.6	64288.1	66056	266353	267280	119837	269226	502198	196040
9,14-DiHODE	1.14269e+06	891460	410498	2.56577e+06	1.47705e+06	1.86793e+06	586828	745002	640532	680826	652056	860388	5.60801e+06	5.10311e+06	2.43986e+06	1.51523e+06	2.1425e+06	5.46838e+06
9-Decenoylcarnitine	22980.5	26122.9	15423.2	42505.9	32234.1	35314.9	39508.6	15162.4	13017.7	17023.3	14704.4	15616.7	15138.6	14652.1	17600.3	24045.6	28251.1	18935.8
9-Hexadecenoylcarnitine	12263.9	36802.2	14052	12422.3	15774.3	29197.1	195793	65483.1	27132.2	13471.3	33962.2	9304.99	100410	10370.8	19119.2	13048.8	19784.2	25829.9
9-Hydroxy-7-megastigmen-3-one glucoside	379950	483693	330201	494341	286237	323383	1.26011e+06	363052	360245	318073	365038	325210	298657	248932	490834	616035	594192	482013
9-Methyldecanoic acid	210.879	306.025	954.195	605.614	2703.36	1294.09	14269.6	6452.61	3286.85	8973.61	5936.69	7286.19	1218.52	1415.91	1772.96	5014.39	4857.46	2657.06
9-Octadecenal	27769.3	40619.1	28126.3	40280.5	40034.4	25888.3	34324	21383.5	22096.8	17254.7	32517	32800.8	29000.3	18413.1	35012.9	39118.9	27911.9	48090.9
9-Octadecenoic acid 1-[(phosphonoxy)methyl]-1,2-ethanediyl ester	1.96681e+06	2.09198e+06	3.5056e+07	1.5962e+06	2.7223e+07	1.25731e+07	5.90194e+06	6.75109e+06	8.64125e+06	1.07919e+07	7.91194e+06	1.55319e+07	1.67502e+07	9.2557e+06	6.89657e+06	7.31245e+06	5.90802e+06	4.52782e+06
9-Octadecenoic acid 1-[[(1-oxohexadecyl)oxy]methyl]-2-(phosphonoxy)ethyl ester	1.60143e+06	1.9963e+06	3.12447e+06	2.12136e+06	2.72718e+06	2.53183e+06	2.50322e+06	2.92688e+06	3.52997e+06	1.93804e+06	2.45613e+06	2.02322e+06	2.29638e+06	1.88266e+06	800624	807050	614736	1.0759e+06
9-Oxoasimicinone	330119	193395	348664	1.03615e+06	2.35769e+06	2.00532e+06	278971	530317	327535	415287	437571	591982	6.33761e+06	7.52167e+06	3.84931e+06	2.03577e+06	2.80695e+06	6.86119e+06
9-Oxohexadecanoic acid	364979	448171	328877	457043	307556	375061	860832	429155	395676	340279	389542	339421	566420	479598	577868	544383	547817	614201
9-Pentadecenoic acid	384010	363944	162444	451985	173228	244104	352042	246782	346554	300425	320958	330681	724034	600746	295278	226676	206101	271027
9-deoxy-9-methylene-PGE2	998516	773165	823366	1.85577e+06	1.89707e+06	2.06379e+06	327242	347852	285271	714824	403670	826928	1.48602e+06	1.82145e+06	1.14909e+06	865828	1.20372e+06	1.7447e+06
9-hexadecen-1-ol	409476	499697	338082	604596	259081	304686	768962	373557	345341	271531	388316	271025	363228	342656	475559	489859	516785	275198
9-hydroperoxy-12,13-dihydroxy-10-octadecenoic acid	34722.5	27470.9	18053.8	82187.2	42341.4	62906.8	22161.3	26993.4	21236.1	13008.4	17896.1	17513.8	618778	268366	377633	167109	163671	614515
9-hydroxy-10E,14Z-octadecadien-12-ynoic acid	180060	156893	109117	482178	224440	367501	484647	191716	138141	173322	159912	177731	532249	519259	354540	446549	545853	515668
9-hydroxy-5Z-nonenoic acid	7192.65	5951.67	8749.27	16088.6	21490.3	21538.4	10997.7	10034.7	7323.45	8591.4	7603.67	9606.29	33928.9	43652.7	27406.5	21112.7	27154.3	43576.2
9-oxo-9,11-seco-campest-5-en-3beta,11-diol	226820	121817	6136.18	43798	5701.64	314545	38416.1	150282	156571	292776	231648	259999	498431	830056	182353	98130.2	213502	365299
9-pentadecen-1-ol	658590	919728	744713	834714	494056	531444	2.2961e+06	746227	811464	520816	618758	629972	710330	490301	702298	736665	691539	476361
9-tridecynoic acid	2.37325e+06	2.56277e+06	1.34281e+06	1.66964e+06	1.9604e+06	4.25852e+06	6.28393e+06	4.82893e+06	1.90212e+06	1.39754e+06	1.70922e+06	1.22129e+06	2.19308e+06	1.66317e+06	2.42996e+06	2.10974e+06	2.12077e+06	2.14069e+06
9E-Heptadecenoic acid	1.39218e+06	1.64939e+06	1.24833e+06	1.82531e+06	1.36362e+06	1.46338e+06	2.90114e+06	823675	733060	733821	784411	728677	2.06613e+06	1.77571e+06	1.64216e+06	2.31097e+06	2.80141e+06	1.97028e+06
9R,10S-Epoxy-3Z,6Z-heneicosadiene	28502.7	83059.1	23720.4	27537.5	18589.6	90103.7	196183	196843	85723.7	25036.3	88988.1	14025.7	222305	34814	53110.9	39008.6	42930.4	41487.2
9R,10S-Epoxy-6Z-heneicosene	8844.97	11059.4	27024.6	14240.6	16515	12999.1	27096.6	24749.4	27705.7	15398	25663.1	13601.1	24263.8	19811.2	23404.6	25694.6	20554.3	8607.82
9S,10S,11R-trihydroxy-12Z,15Z-octadecadienoic acid	25672.5	21084.4	43644.7	78534.4	161418	111124	206448	114942	76575.7	129780	97199.9	134421	253516	295741	132682	149751	224858	235845
9S-HpOTrE	55277.8	55967.4	49896.1	106983	81735.1	95129.2	202955	58761.7	52924.6	58955.6	58244.8	59891.5	134842	113943	92828.2	114610	139793	132004
9S-hydroxy-10S,11S-epoxy-12Z,15Z-octadecadienoic acid	604048	518244	273910	905424	435177	576479	473640	363330	332257	381905	354646	424309	1.85653e+06	1.61603e+06	976807	755848	950236	1.70009e+06
9Z,15Z,22Z-hentriacontatriene	171019	474234	207620	188696	163199	388669	1.98083e+06	917962	373511	203975	474154	124901	1.16617e+06	136378	244181	185913	242206	248066
9Z-Pentatriacontene	1.78678e+06	776019	476892	1.0345e+06	381988	485476	852203	488980	546782	1.01986e+06	591522	436915	424016	267057	436936	954313	494114	1.44429e+06
9Z-Tritriacontene	1.11458e+06	529680	340586	323883	285568	349060	641189	342944	364570	321268	409397	345365	289969	191409	321271	300173	360052	364555
ACRL Toxin II	24864.2	17203.7	69917	33029.8	65003.7	50619.9	10002.5	38039.7	31100.3	27665	28052.4	43286.8	2560.41	4343.07	2685.06	1681.4	1631.42	3292.33
AS 1-1	742897	832937	608072	841357	550090	631156	1.40524e+06	654518	581818	625728	578951	588622	966563	1.33128e+06	892929	925624	1.07622e+06	715333
AS 1-2	428463	462014	424271	528586	380594	368288	724408	611861	623345	549123	549123	539208	573550	571121	518863	470865	472256	500691
AS 1-5	4.69842e+08	4.37745e+08	5.59323e+08	2.51366e+08	4.11714e+08	3.70315e+08	2.89136e+08	5.98034e+08	7.66874e+08	6.56533e+08	6.7241e+08	5.18601e+08	6.61599e+08	4.86427e+08	3.02011e+08	2.53408e+08	2.59878e+08	5.97089e+08
Abietinol	224949	185032	422623	102414	295821	279302	136874	289731	335780	388972	352281	337231	172512	294220	75476.7	65082.1	52069.8	87254.5
Abiraterone sulfate	153.664	396.727	5698.54	159.413	3597.76	4071.88	7897.04	19052.7	20311.4	36352.4	30163.8	38740.1	429.652	3428.65	674.372	4294.66	3312.62	829.601
Abscisic alcohol 11-glucoside	11099.2	12425.7	94442.4	35749.6	128111	71084.5	115258	73903.5	29002.3	85427.8	50159.8	85213	158293	151881	143729	209175	242883	154682
Absinthin	10909	17651.9	7428.03	15288	6138.68	9630.68	33482.5	17504.9	17590.6	11332.6	16158.5	13674	12056.9	10153.8	14034.6	16339.7	18856.9	14962.5
Acetyldigitoxin	30943.8	43848.8	22888.9	34220.2	19941.3	19023.2	117203	41155.3	46382.6	23112	31102	25520.9	21506.8	3676.07	28633.3	51288	66136.7	43395.4
Acetylvalerenolic acid	200178	187556	74174.3	253689	93462.1	142664	30787.9	96515.1	105188	87139.6	83713.5	88124.2	86942.2	80385.2	50542.3	29974.6	34095.8	75273
Acidissiminol	11641.7	6875.54	2036	18943.8	12244.9	17754.9	396.808	2442.09	1494.44	4843.31	2368.06	7059.6	12763	20418.5	10775.5	7464.78	13316.1	19350.6
Acinospesigenin A	2588.69	2613.87	947.923	3157.28	1811.34	6369.87	3749.55	2784.25	2644.95	2095.49	2870.08	1712.4	4123.8	2408.92	2359.65	3223.21	3768.18	2652.26
Acutifolane A	3995.73	4393.38	3464.18	4711.19	3316.7	4474.53	8883.6	4253	4406.67	4370.89	3573.83	4455.55	2351.05	2472.75	3960.01	4445.33	4905.67	4350.39
Adipate semialdehyde	25395.6	30876.1	22831	30702.6	18524.4	22750.1	60253.2	25609	24666.4	23381.1	25027.6	22786.2	17473.4	15148.8	25881.2	29158.9	30960.2	28620.5
Adipic acid	637.294	672.953	549.279	713.425	599.368	609.242	1287.05	603.436	730.536	494.4	596.738	734.879	673.407	404.277	653.484	761.538	792.051	645.488
Adonixanthin 3'-beta-D-glucoside	75016.3	72864.1	171496	74734.8	144433	84694.6	47942.6	120592	170556	68653.1	83476.2	67682.4	689169	377184	191994	84900	48013.1	111452
Adrenosterone	60550.9	51338.4	121629	77825	129884	90207.6	89945	123110	98244.4	62867.3	69395	68304	68605.1	51262.5	67920.2	46282.5	27092	15091.9
Agavegenin A	120766	106765	367193	152031	371265	245825	237084	140696	102702	221822	136135	237244	47228.7	42009.8	54620.8	757627	1.7731e+06	58952.2
Agavoside A	22354.3	21959.7	1.79218e+06	26392	940311	351644	6815.05	35945.5	21586.7	391381	31650.5	536013	84214.7	104372	103676	52125.9	61504.8	59394.4
Agavoside B	186.158	760.55	48673	758.228	39964.3	19654.3	2605.24	22171.9	17471.7	22902.9	17833.9	30814.7	15356.6	15926	27028.3	27999.9	21143.6	14383.7
Agnuside	13187.6	0	12853.1	0	105809	60132.1	269240	52923.9	0	65783.7	47279.6	4325.82	26151.7	34088.9	5497.51	63691.4	112372	3548.15
Alcyopterosin O	11734.8	9088.51	4888.8	41319.2	18897.6	27585.6	799.18	4482.29	5450.3	7199.09	6664.79	7589.78	35998.8	30221.2	12791.2	7884.25	10242	33481.7
Aleuritic acid	7965.88	4281.56	5018.37	6169.92	7234.64	4868.82	105.887	9673.52	6209.97	7430.92	6720.04	8088.17	8678.46	18246.2	5183.39	1934.9	1289.92	2527.01
Algestone	20954.1	11659.4	37335.6	83676.4	246611	184173	35281.8	49276.6	23158.4	40358.1	32561.3	50985.4	411146	583896	257451	145567	227001	523635
All trans decaprenyl diphosphate	153488	132951	304242	65127.9	200244	136458	130289	270494	276348	345927	279825	312200	71009.7	35469.3	76366.6	76428.7	76965.3	104811
Alliospiroside C	2627.87	0	1026.91	674.481	2029.02	1226.3	0	154.628	154.578	0	137.319	478.901	41231.3	93942.1	19274.5	2504.71	4865.73	11919.9
Alliosterol 1-rhamnoside 16-galactoside	2526.02	46832.5	9841.25	0	1700.33	0	50119.1	21229	11221.8	6870.18	17613.5	6311.59	14818	39741.7	31084.1	9630.09	30683.7	34184.8
Allochenodeoxycholic acid	20629.6	27581.7	11487	29304.5	8572.72	20010.8	47364.5	22510.3	22069.4	20104.8	19804.8	18152.8	15477.4	8965.88	31940.2	32426	32818.9	23587
Amaranthussaponin IV	1.41843e+06	1.62235e+06	656872	1.76194e+06	957244	1.00721e+06	708886	3.07718e+06	2.89526e+06	586559	1.18821e+06	609635	6.24372e+06	4.45888e+06	2.65009e+06	4.01521e+06	313712	1.19615e+06
Amoritin	229848	143282	335455	329670	424435	333620	16577.7	317808	137284	229755	144520	411773	967.52	10513.7	1446.03	130.85	681.591	4980.58
Ampeloside Bs1	257406	192166	66565.6	165126	678.032	219548	152807	525163	830881	483180	411217	391727	0	4.18408	0	0	623.299	0
Anandamide-d4 (20:4, n-6)	38324.9	14749	150996	13793.7	495533	326962	12148.3	106124	51919.7	127227	121913	159937	135089	316155	84050.1	45100.8	85318.2	62821.1
Androsterone	25421.4	28844	13043.7	29686.8	12600.8	21100.3	31814.2	15696.6	20808.1	20132.1	19300.5	15478	13911.4	22748.9	16902.3	15980.3	19441.4	20063.1
Anhydrocinnzeylanol	7949.4	6613.27	0	0	0	26435.5	10535.6	44805.2	60627.1	57423.1	50328.4	19934.3	314.707	439.209	408.748	0	0	40062.5
Annoglabasin F	3980.69	2774.44	7486.76	366.337	4341.83	3531.11	1563.68	7946.5	10731.9	11840.9	11739.2	8664.7	25470.1	16793.3	3905.65	2910.98	3985.14	18467.1
Annoglacin A	6.50598e+06	3.85864e+06	4.66418e+06	2.58923e+06	9.36095e+06	8.67617e+06	1.14803e+06	8.67232e+06	6.73263e+06	8.5914e+06	5.44108e+06	9.44698e+06	2.26104e+07	3.69707e+07	1.07713e+07	5.80386e+06	8.51915e+06	1.82064e+07
Annoglaucin	2.56864e+06	5.72301e+06	3.39929e+06	2.66982e+06	2.79506e+06	5.82224e+06	1.27876e+07	8.82909e+06	9.98555e+06	1.05553e+07	1.00187e+07	5.6946e+06	3.29232e+06	6.34406e+06	2.44328e+06	2.67316e+06	2.96795e+06	2.01898e+06
Annoglaxin	203893	235253	311907	251349	355128	177364	430376	174981	180418	173611	183263	163499	451102	417962	471967	412675	415153	481624
Annohexocin	6437.52	6536.87	6074.68	9272.72	4731.58	9646.88	8477.22	9312.29	8157.86	9770.53	6563.74	6004.82	8606.69	5093.92	11944.7	8195.81	6830.14	7392.23
Annopentocin A	17953.6	12903.5	28841.6	25513.7	95216.9	42208.3	132687	0	5284.24	1278.58	4462.93	9979.52	336172	544129	396854	296053	320814	366596
Annoreticuin	28265.6	14989.5	28357.1	6200.54	30715.8	32511.2	151.411	48934.4	39774.4	43070.4	24538.1	46974.8	20840.7	25842.2	6219.88	4324.34	5638.52	19504.1
Annosquamosin A	23693.6	24883.5	28666	21394.2	21155.7	23449.4	44997.7	33572.3	34479.1	32712.2	36753.1	28482.8	32242.5	25779.6	28176	25020.2	30160.5	42800.6
Annosquamosin B	107148	101731	12506.6	202916	13816.5	113946	64159.4	85558.1	87846.5	69578.2	70021.7	83018.1	155390	179044	145090	128173	119307	166246
Antibiotic X 14889A	539801	513327	200451	409509	273328	744800	603957	1.25868e+06	1.48272e+06	746575	995498	496423	1.24467e+06	1.03717e+06	924427	1.04692e+06	643725	429370
Antibiotic X 14889C	51746.7	55304.4	32690.4	75682.5	28212.7	37929.2	70209.7	38187.9	45058.7	39455.8	43509.6	47663.9	106295	116356	95043	56673.1	61557.2	70690.5
Antibiotic X 14889D	110888	57027.9	308457	25407.1	168824	187903	147856	343954	586556	1.07026e+06	841002	622383	244379	374286	91407	47507.1	48044	96157.2
Aplidiasphingosine	84477.5	247128	96951.9	120284	69333.2	288324	888890	711280	255373	94207.5	396890	63319.4	762786	97750	181159	115442	136822	149045
Apo-10'-violaxanthal	1.1397e+07	6.65403e+06	2.50288e+07	4.863e+06	3.18506e+07	1.52989e+07	1.42312e+06	1.34324e+07	1.06351e+07	1.38137e+07	8.52069e+06	1.43438e+07	2.05269e+07	3.68592e+07	2.41419e+07	1.35256e+07	1.38434e+07	1.24151e+07
Apo-12'-violaxanthal	86718.4	108767	57205.8	127754	25323.8	56634.4	154513	97794.7	113568	65839.8	108632	59598.7	93184.9	60514.2	102924	143714	72371.4	53968.2
Arachidonic acid	222714	318744	164193	309802	157134	121029	543143	211566	240464	158824	206413	157275	183488	143607	193779	291883	176218	103079
Arachidonoyl Serinol	3089.59	4251.74	3935.44	15310.4	2359.07	2007.34	4373.51	4258.46	4956.15	3875.27	4901.37	2479.82	4475.24	4181.19	6658.24	8104.46	1751.31	2935.51
Arachidonoyl Serotonin	324.383	979.409	13150.2	887.432	6956.19	1835.5	1646.52	6914.53	8727.57	2951.16	5923.54	19.0357	5592.07	520.147	5726.84	8816.41	3859.14	875.294
Arachidonoyl-EA(d8)	1.20963e+06	1.35149e+06	178690	1.52914e+06	84543.4	596019	2.15347e+06	910846	974745	620824	1.06686e+06	583114	912416	759274	1.19416e+06	1.15007e+06	967911	1.76167e+06
Arachidonoylcarnitine	73261.4	66368.8	37498.5	82341.9	22168	26485.1	119545	61177.6	71864.3	39475.2	66096.1	34564.9	48872.4	35495.3	72566.9	73027.8	47126.9	18919.8
Arachidyl carnitine	820080	785692	377003	518608	622683	1.25837e+06	2.03455e+06	1.42066e+06	419729	363065	391937	297901	352411	481505	868794	614116	676611	704402
Arachisprenol 10	86481.1	78221	149912	53847.4	88377.3	106847	55546.4	77550.2	91788.6	126626	131469	108371	20290.1	31231.9	18652.8	25848.7	26766.2	12950.5
Arachisprenol 11	1.22828e+06	1.55258e+06	1.18193e+06	1.71912e+06	1.44006e+06	1.21053e+06	1.93341e+06	1.03076e+06	1.04689e+06	968043	1.20346e+06	1.28218e+06	978109	796903	1.26761e+06	1.40931e+06	1.28433e+06	1.57163e+06
Arachisprenol 12	17597.9	36598.2	22298.6	30758.7	68824.8	22390.7	0	3247.44	5941.19	4201.42	6378.25	16833.1	18045.2	9466.06	15693.7	16549.4	12291.9	19206.6
Aragusteroketal	95191.6	108667	92221.8	97996.4	81108.6	97954.2	186150	84830.4	77207.3	94100.6	82875.2	89564.7	62578.6	51656.5	75749.4	87434.5	122109	69407.2
Araliacerebroside	4.47152e+08	4.1278e+08	3.04229e+08	2.85108e+08	2.1826e+08	2.40253e+08	2.66703e+08	6.0038e+08	7.90673e+08	4.67918e+08	5.95614e+08	3.54179e+08	7.84135e+08	5.52932e+08	5.27205e+08	4.80192e+08	4.75214e+08	9.99464e+08
Archaetidylglycerol-myo-inositol	44930.1	24789	58836.3	22161.5	80021.4	71918.8	29832.2	27775.9	23730	37934.9	38486	40452.3	102138	284702	39708.2	36387.4	49043	68698.1
Armillane	44908.7	112689	19235.6	75192.5	34292.9	53932.4	102580	37013.2	35533.3	30180.3	30079.5	37395.6	73691.4	94435	74116.4	52817.7	71238.9	82476.9
Armillaramide	2.27452e+06	1.85088e+06	1.1137e+07	1.21672e+06	8.93877e+06	4.02674e+06	1.95376e+06	5.56174e+06	6.13763e+06	4.57272e+06	6.64977e+06	3.672e+06	7.67514e+06	7.72278e+06	3.34607e+06	3.0169e+06	2.7385e+06	2.61551e+06
Armillaribin	41862.3	45133.7	33377.1	57482.4	23301.9	30195.8	81430.8	42697.4	41316.7	28782.4	45924.4	29333.3	37623.7	32782	51038.3	51941.3	49341.5	31627.2
Armillaridin	12712.6	9963.05	12683.5	21951.4	18302.7	18674.5	2282.28	21082.2	26291.9	27289	21708.5	29083	0	0	0	0	0	0
Armillarilin	549626	557086	356306	642866	468480	466576	890397	385206	343071	370463	361304	381183	291139	249043	383979	439873	476005	362183
Armillarinin	1.25286e+06	921388	869915	1.82307e+06	1.39682e+06	1.32621e+06	108022	613397	1.07954e+06	945798	845543	1.02915e+06	14924.8	7117.48	2927.89	2941.06	38440.6	7718.27
Armillaripin	1.97952e+07	3.01145e+07	8.51436e+06	2.85214e+07	4.5872e+06	1.59755e+07	5.71252e+07	2.81245e+07	3.0248e+07	1.8751e+07	2.40469e+07	1.98727e+07	2.50677e+07	1.45136e+07	2.23626e+07	2.5276e+07	2.56591e+07	2.84145e+07
Armillaritin	447474	371994	325804	557910	418048	386274	81713.4	243921	407870	337655	350351	381105	0	0	0	0	0	0
Armillarivin	71019.8	58131.5	80650.4	81174.2	136144	50932.3	33883.7	34235.8	37513.4	35202	35042	36464.4	13448.5	8991.92	18505.6	31210.9	25095.1	14742.6
Armillasin	169891	152224	144861	102155	119313	62034.2	22758.9	124740	122934	110714	93160.4	119729	5943.09	10311.7	3377.37	1564.63	1624.77	7301.83
Armillatin	726449	1.02258e+06	1.27336e+06	1.39137e+06	1.24976e+06	945557	1.7639e+06	859978	1.07479e+06	672209	978548	551133	1.21218e+06	877756	1.54871e+06	2.39964e+06	928865	926167
Armillyl orsellinate	405425	376251	287922	526024	350692	358309	27858.6	138094	191711	165788	163705	191014	0	0	0	0	0	0
Arnamiol	297968	482873	184638	372640	135399	153195	1.07445e+06	367337	463063	213489	351439	215829	340770	178543	468594	523629	393777	437511
Artemoin B	2.55524e+06	2.65686e+06	6.87782e+06	2.14022e+06	6.29605e+06	5.13533e+06	2.02188e+06	4.28853e+06	5.80543e+06	4.07156e+06	4.60373e+06	3.71025e+06	7.73864e+06	6.05448e+06	1.91164e+06	1.60125e+06	1.54513e+06	2.59893e+06
Ascorbyl palmitate	61261.8	33855.6	28685	23352.9	52046	17462.6	0	112172	67067.5	52493.5	63155.3	65639.9	50883.7	109495	29936.1	46559.9	41358.8	48130.9
Ascorbyl stearate	38853.3	38929.5	63633.2	54762.2	98061	67169.1	147663	74033.5	105425	114278	106066	114639	202754	156876	126545	116827	197747	200007
Asiminenin A	817900	518323	1.40094e+06	521900	3.03077e+06	2.33233e+06	116762	1.14406e+06	842577	1.6338e+06	847573	1.78666e+06	2.34545e+06	4.01071e+06	776293	346843	1.25942e+06	2.82595e+06
Asitribin	1.51017e+06	888670	1.42749e+06	552951	2.96211e+06	2.72644e+06	172679	1.8407e+06	1.45905e+06	1.86424e+06	1.10865e+06	2.08828e+06	2.51485e+06	4.33922e+06	1.3393e+06	889316	1.47279e+06	2.74923e+06
Asparagoside A	14836.2	11043.2	21914.8	6232.63	17891.4	11219.8	668.102	14328.8	11999.6	12433.1	11307.9	14704.2	6346.45	11361.7	5533.12	1794.41	2296.09	2022.35
Asparagoside B	1177.33	134.004	0	799.634	948.162	1979.06	122.59	2688.19	1430.64	690.332	660.723	426.236	31143.9	50555	30542.5	8553.07	7728.17	25108.7
Astaxanthin	601971	768512	1.30246e+06	586517	734017	574242	1.73301e+06	1.22419e+06	1.40751e+06	874657	1.41467e+06	839137	688599	469044	1.29715e+06	1.54362e+06	920977	335626
Asterosterol	44847.7	62777.6	38782.3	53844.5	43109.4	43476.6	96003.1	29764.5	26250.6	30631	36926.9	31357.5	26335.9	30788.5	43054.7	52531	65946	67402
Atocalcitol	20129.1	24015.3	17603.1	26115.7	14761.7	21623.2	52104.4	18300.2	18802.5	17830.4	19028.2	17703	13421.5	12324.3	18772.8	21630.5	28600	26968
Auberganol	51802.3	64604.9	48818.7	90065.8	57029.4	64649	403147	137982	103511	124309	127022	115032	79698	76918	92305.1	161541	193125	112256
Austroinulin	2.18624e+06	1.94897e+06	1.37557e+06	5.46348e+06	3.42355e+06	4.12906e+06	998552	1.19338e+06	1.08825e+06	1.62374e+06	1.25693e+06	1.68183e+06	6.43106e+06	6.16131e+06	3.66302e+06	2.48794e+06	3.44347e+06	6.42235e+06
Avenestergenin A2	5.01945e+06	4.34593e+06	5.40466e+06	2.43305e+06	2.98455e+06	2.32651e+06	4.06964e+06	6.46727e+06	9.68652e+06	1.00323e+07	8.93118e+06	8.9158e+06	413344	460683	359798	286196	188120	186321
Avenestergenin B2	584926	557521	1.18861e+06	548486	1.21514e+06	811925	728999	646999	709501	779127	627313	776551	1.14295e+06	814383	1.20744e+06	922540	596319	466088
Avenoleic acid	3.54517e+07	3.04783e+07	1.39064e+07	8.31059e+07	3.90398e+07	5.76159e+07	1.17877e+07	2.0511e+07	1.51238e+07	1.41828e+07	1.58023e+07	1.82327e+07	9.77152e+07	9.81056e+07	8.07289e+07	7.49014e+07	8.92852e+07	1.05775e+08
Avermectin A1a	4533.57	803.935	11462.6	261.362	19853.4	7867.41	0	7739.95	2099.94	9592.51	4057.55	11440.1	315.159	6059.37	5509.08	1656.2	1556.97	644.952
Avocadene	61528.5	71170.7	41442.4	99618.6	44622.5	85730.5	127732	57803.6	54182.7	60516.1	61338.8	65375.3	35911.6	30361.7	38194.7	43727.6	41524.8	43751.5
Avocadyne	138195	161874	146889	169416	97276.4	92271.1	234705	114454	114068	94447.9	107631	93949.8	124094	109974	141810	144056	136531	98258.7
Avocadyne 2-acetate	8469.4	9821.5	6186.66	10356	8218.37	9207.11	54045.1	81611.6	122886	94319.1	107084	106822	13146	13215.5	10098.3	11851.4	13935.6	20258.7
Avocadyne 4-acetate	83104.8	106211	72915.7	110516	64259.5	74869.7	210943	79206.2	80617.7	73952.1	83139.3	80401.2	77194.1	61564.4	93389.5	110681	112296	109773
Axillarenic acid	745504	803310	586152	895894	551268	660886	1.17576e+06	645465	704091	564439	631503	678280	713923	554617	911007	820791	845952	852109
Azadirachtin A	7554.36	549.494	70526	6199.17	43524.3	30832.4	0	73468.9	137840	134102	86495.2	152126	1437.59	1250.27	0	1335.87	2557.39	96.2462
Bakkenolide D	41218.1	40734.1	252.714	40930.8	204.47	13931.1	2646.31	13281	19758.2	11913.2	16367.7	13444.3	122366	110644	52575.2	32826.4	37280.5	159974
Basellasaponin A	27729.8	34828.8	339.068	34039.3	0	4960.67	21380.7	25409.6	20371.5	6246.92	12914.2	3857.85	642.41	0	1530.11	285.279	0	4504.1
Basellasaponin D	131810	134903	44323.1	153090	64358.6	80169.7	55485.7	213474	224599	38757.8	99771.4	45735.4	226835	147480	181739	242074	16338.4	99872.1
Behenic acid	7.2858e+06	7.56331e+06	1.0923e+07	7.59627e+06	7.39329e+06	7.12085e+06	1.39888e+07	9.97639e+06	1.08756e+07	7.01299e+06	1.14788e+07	5.03975e+06	9.46716e+06	8.60344e+06	1.22153e+07	1.42437e+07	1.05795e+07	4.22173e+06
Behenoyl-EA	275770	303625	327170	269530	279759	294686	544923	308252	261944	277495	284455	261499	183582	181000	264530	262315	306562	255239
Behenyl behenate	639.456	2303.22	2151.06	0	0	7015.98	0	3245.6	3576.06	0	14984.3	448.292	40049.8	9327.21	0	0	1131.36	38.5732
Behenyl myristate	5378.17	4844.39	60979	1845.42	41413.2	10610.8	5266.54	28064.2	29802.1	19019.3	33933	15784.2	34081.6	23018.1	12294.9	10935.6	6668.23	6381.42
Betavulgaroside X	0	0	337771	0	422480	0	0	244.241	0	0	0	0	0	0	315.734	6644.01	2442.17	2.50083
Bisacurone epoxide	821.451	1145.6	799.861	1135.14	498.534	658.164	2208.23	834.082	686.122	684.058	694.338	830.276	559.864	364.669	1103.35	1122.82	1068.99	786.731
Bisnorcholic acid	743973	530089	56223.2	298259	87781.2	277452	380083	439252	337473	274350	354848	262329	196751	274988	745006	605753	780916	752997
Blumenol C O-[rhamnosyl-(1->6)-glucoside]	32557.8	41522.4	550803	67477.7	444601	205227	33247.3	56690.8	56124.3	57062.3	14528.5	72618.2	63148.1	61626.7	111584	118267	69189.3	54651.1
Bolegrevilol	3183.6	1571.28	6458.78	4565.25	11571.6	6054.33	328.768	2412.4	1874.77	2078.1	1333.33	1770.47	3130.64	3325.79	1557.6	13697	25878.7	764.553
Boviquinone 4	203371	184473	145292	301517	200086	196566	53147.3	108477	99045.4	102908	71956	103099	204992	219726	172286	110982	114887	305272
Butenylcarnitine	3415.35	3906.75	1867.36	6742.44	1261.25	7129.34	8065.4	4563.26	5699.66	6266.76	5388.19	6022.6	3816.66	3813.67	3609.41	5204.5	6276.68	7673.02
Butyl 3'-O-butanoyl-4,6,4'-tri-O-(2-methylpropanoyl)-neohesperidoside	3227.19	199.884	571.855	5159.72	1289.47	3216.99	0	611.081	293.406	1109.81	615.437	1069.76	4288.74	5050.95	910.861	0	385.742	869.859
Butyl 4'-O-butanoyl-6-O-hexadecanoyl-neohesperidoside	3338.99	2398.22	55597	0	125610	530.803	9904.87	372295	1964.22	8579.65	958.739	15149.2	184905	171911	9577.38	1314.48	639.525	1006.34
Butyl 4'-O-hexadecanoyl-neohesperidoside	3439.68	6774.67	1851.42	9510.39	1781.59	4424.89	16372.1	3450.04	2858.73	1879.95	3308.73	4177.53	665.677	428.994	4539.6	7991.28	6951.74	5977.25
Butyl butyryllactate	32022.6	29396.3	35243.1	51672.3	59492.9	45243	37306.4	18357.8	15235.4	18987.8	16171.9	17729.2	44924.7	54417.1	51697.4	51983.8	65747.3	51049
Butyl oleate sulfate	11625.8	7430.97	15012.8	5537.31	7844.67	10719.6	6214.7	12360.7	11410.2	17536.5	5005.25	15359.5	13337.8	11860.2	10265.4	9031.15	10897.7	12144.6
Butyric acid	194.519	544.832	286.127	882.465	267.022	96.4396	785.728	75.5297	0	237.16	35.1174	47.4212	37.9739	128.844	188.651	254.15	519.419	390.769
Butyrylcarnitine	52.8286	13.1039	16576.7	132.868	18538.3	1662.73	3599.41	914.144	557.469	1275.27	863.034	1215.33	187.989	359.717	1719.24	3416.34	3320.09	422.972
Byrsonic acid	138794	132344	95602.4	164250	95733.4	103961	145594	110275	111347	98812.2	104788	123704	137387	133527	106026	176174	446983	112227
C16 Sphinganine	2.32404e+08	2.77611e+08	1.89577e+08	3.14517e+08	1.25822e+08	1.76281e+08	5.29509e+08	2.4342e+08	2.54219e+08	1.81543e+08	2.58717e+08	1.73814e+08	1.92151e+08	1.6122e+08	2.68666e+08	3.14486e+08	2.61424e+08	1.64097e+08
C16 Sphinganine-1-phosphate	17993.3	19936.9	11833.1	17141	15392.2	9492.97	14416.5	13048.1	19483.3	14801.6	14522.7	12509.5	62636.9	41325.7	19980.1	14276.7	13696.9	21321.4
C17 Sphinganine	868586	1.24096e+06	1.03608e+06	1.2969e+06	529291	626758	5.8065e+06	801134	1.03111e+06	478719	1.03281e+06	803881	728108	767272	1.04151e+06	1.31075e+06	735701	464717
C17 Sphinganine-1-phosphate	4621.11	381.445	241.077	366.532	259.808	3.44535	0	4153.89	10344	3364.3	7080.22	6327.34	19351.1	68038.5	6161.05	414.131	762.647	2178.98
C19 Sphingosine-1-phosphate	1.33505e+06	956146	213638	409168	230320	386462	544672	617327	460131	397548	541687	362926	130851	424219	691076	620334	827524	785028
C25:2 6,7-Epoxy highly branched isoprenoid	14207.8	7803.14	26630	856.052	23448.3	25834.6	0	13075.1	10360.5	15783.6	12124.9	13634.7	3537.03	24159.6	5155.93	3653.41	4457.6	639.797
C30:5 Monocyclic highly branched isoprenoid A	116354	140461	93642.5	131814	133924	102129	95969.7	66253.1	62322.7	52300.1	100603	86000.2	32227.6	36342.4	100142	96035.4	82522.8	72986.6
CDP-DG(16:0/20:4(8Z,11Z,14Z,17Z))	196392	256041	85579.3	227889	68195.5	143380	370575	142127	110415	107996	133842	100356	32877.6	37643.8	102739	105140	126254	80642.3
CDP-DG(18:1(9Z)/18:0)	52756	138478	2827.25	161920	917.377	10991.1	225272	18964.6	3859.28	6367.49	15178.7	12251.6	8640.96	9042.5	182150	216087	222543	154555
CE(10:0)	62028.2	91412.2	16401.8	75504.2	21481.5	27868.8	62592.4	22718.3	20471.4	26971.6	31888	36694.9	14109.6	1928.19	11515	26618.2	42533.1	34555.2
CE(15:0)	3977.37	5698.73	796.51	9248.43	0	0	7782.18	4423.83	0	0	0	0	13613.8	0	5017.55	3800.29	0	32309
CE(16:1(9Z))	10734.5	20072.3	9023.14	17398.3	12902.1	12004.4	8213.87	4574.72	5565.36	5493.49	8540.98	18110.6	3621.57	9327.23	10817	11056.1	9698.85	13942.4
CE(16:2)	6753.43	2435.29	0	280.424	257.771	1597.15	947.022	1341.19	216.576	485.767	311.867	342.192	9940.38	55561.1	12954.9	13332.9	20399	4170.43
CE(17:0)	996508	1.22329e+06	912709	1.16926e+06	769684	899197	2.85921e+06	976301	1.02027e+06	871127	1.012e+06	797721	810325	615870	1.1412e+06	1.41714e+06	1.37255e+06	1.25077e+06
CE(17:1)	2938.14	7594.77	3541.28	7129.45	8898.98	6877.43	579.568	838.732	1571.63	2203.84	3033.43	9752.29	916.861	1890.87	5049.42	4463.19	2561.6	4481.66
CE(18:1(9Z))	15069.4	27041.1	15009.7	23388.6	21843.3	19069.9	13031.5	9374.3	9802.03	10798.6	15867.3	25125.1	6739.88	20216.8	16867.3	18807.1	13327.2	18431.6
CE(18:2(9Z,12Z))	60674.5	34771.2	63625.2	13240.9	61491	52190.4	11763.3	22903.8	23557.2	44265.5	46579	39174.7	44316.4	252727	64966.9	57312.8	82501.4	25717.7
CE(20:3(5Z,8Z,11Z))	60515	35568.6	166848	15722.4	284932	113187	50723.4	31590.4	20157.6	66926	36646.1	81291.5	54096.6	181786	124407	101181	107403	29663.4
CE(20:4(5Z,8Z,11Z,14Z))	2598.37	123.531	13338.3	76.3789	32906	8815.47	122.089	507.525	342.495	3634.99	459.027	6854.99	6235.45	16246.4	8079.43	2030.8	4363.37	1367.22
CE(22:0)	33184.6	31240.6	6716.59	44412.9	13943.8	12374.5	58777.4	17496.5	17902.6	13081.2	26407	25561	20192.9	13073.9	35130.3	44133	36619.9	63853.1
CE(22:1(13Z))	7889.3	59010.3	19607.2	17152.5	9525.75	78851.9	155684	99785.2	28495.2	7880.77	36988.9	2098.51	70920.8	951.13	18679.1	18169.4	32829.2	15935.1
CE(22:2(13Z,16Z))	397.277	2937.43	181.063	875.373	471.107	10272.5	5800.95	26361.9	4455.84	222.311	1820.9	747.194	39242	44.1798	193.644	366.663	175.097	442.881
CE(22:4(7Z,10Z,13Z,16Z))	389.043	124.576	179.899	0	584.65	163.575	0	621.247	1913.77	2272.95	2116.25	1295.75	186.447	31.0497	0	0	0	143.468
CE(5:0)	30475.4	48170.4	25211.1	51606.3	38778.2	48558.1	45105.9	26787.5	26660.5	19174.6	34347.6	46141.9	14156.9	17242	37218.2	34066.3	24276.8	39621.8
CL(1'-[18:1(9Z)/18:1(9Z)],3'-[18:0/20:0])	52426.5	54046.7	49462.5	4281.07	2247.42	10601	13123.2	88136.7	139066	74023.8	100187	68907.6	100448	61795.6	34613.9	38467.9	42348.6	192151
CL(16:0/16:0/16:0/16:0)	15058.6	19899.2	20009.8	11856.5	21244.3	15843.4	18245.2	18737.2	15241.5	10656.9	10171.7	6736.31	14558.6	12661.5	12161	20742	13190.8	5784.46
CL(16:0/16:1(9Z)/16:1(9Z)/16:1(9Z))	0	900.555	1.13916e+06	15613.8	1.7128e+06	537745	360294	592502	276982	428566	418947	849429	1.71107e+07	9.83486e+06	7.60322e+06	3.29978e+06	1.8656e+06	3.28814e+06
CL(16:0/18:2(9Z,12Z)/18:1(9Z)/16:0)	68526.9	30749.9	499488	52335.6	750237	140374	32594.8	142470	164497	119747	124267	189760	543696	401555	81965.2	62638.1	28417.5	380768
CL(16:0/18:2(9Z,12Z)/20:4(5Z,8Z,11Z,14Z)/16:0)	0	1218.48	22829.7	7104.56	37399.7	10062.1	1892.29	1165.42	4386.02	2136.31	6185.36	3829.16	307604	432756	121841	58238.4	37099.3	34015.2
CL(16:0/22:5(4Z,7Z,10Z,13Z,16Z)/18:2(9Z,12Z)/16:0)	848675	971095	1.10099e+06	763936	994554	616460	1.42035e+06	1.21568e+06	1.02312e+06	747396	612316	806755	1.01898e+06	1.06998e+06	930989	1.04072e+06	788206	373544
CL(16:1(9Z)/16:1(9Z)/16:1(9Z)/18:1(9Z))	2292.33	0	444491	18412.1	598841	141530	7658.37	140478	39748.4	104445	121096	258582	2.31203e+06	1.76602e+06	867220	311822	153388	361646
CL(16:1(9Z)/16:1(9Z)/20:4(5Z,8Z,11Z,14Z)/16:1(9Z))	0	0	657672	0	1.02504e+06	114602	1838.2	180175	69160.4	127646	75141.4	349278	2.98038e+06	2.42861e+06	929416	162132	23778.8	285348
CL(16:1(9Z)/22:5(7Z,10Z,13Z,16Z,19Z)/22:5(4Z,7Z,10Z,13Z,16Z)/18:2(9Z,12Z))	61912.3	21536	88236.2	7187.69	90502.4	88522.1	34284.8	139065	129479	64831.1	90142.1	53920.5	1.68278e+06	827734	331238	205173	80537.6	339094
CL(16:1(9Z)/22:6(4Z,7Z,10Z,13Z,16Z,19Z)/22:6(4Z,7Z,10Z,13Z,16Z,19Z)/18:0)	56003.8	28789.9	1.0147e+06	184444	568445	484443	637098	797719	943023	483227	607038	623509	3.98874e+06	2.287e+06	1.21231e+06	1.06311e+06	515760	853038
CL(18:0/18:0/18:0/18:2(9Z,12Z))	458392	306141	353331	37340.5	133487	157962	58027.6	570457	707289	422530	493420	289833	910098	354969	304663	261335	257838	1.04475e+06
CL(18:0/22:6(4Z,7Z,10Z,13Z,16Z,19Z)/18:2(9Z,12Z)/18:0)	1428.44	0	27736.6	0	9638.13	3465.64	0	14303.3	37931.9	14239.3	16159	6849.42	123614	42047	0	0	0	16656.4
CL(18:1(11Z)/22:6(4Z,7Z,10Z,13Z,16Z,19Z)/18:1(9Z)/16:0)	822731	901621	1.69751e+06	702817	1.91056e+06	750904	1.41138e+06	1.56556e+06	1.11966e+06	855099	695418	1.02287e+06	1.6045e+06	2.33287e+06	1.23334e+06	1.32105e+06	942320	547796
CL(18:2(9Z,12Z)/18:2(9Z,12Z)/22:5(4Z,7Z,10Z,13Z,16Z)/18:2(9Z,12Z))	14501.1	2825.85	0	0	0	0	0	32330.8	52625.4	10818.9	22063.2	3755.04	193082	76504.2	3492.6	485.566	0	44325.6
CL(20:4(5Z,8Z,11Z,14Z)/20:4(5Z,8Z,11Z,14Z)/22:6(4Z,7Z,10Z,13Z,16Z,19Z)/16:0)	4203.69	0	162181	0	85328.1	36119.1	22955	30038.4	26148.3	46855.3	11028.8	91325.5	615819	349237	100480	77797.7	13372.6	37804.6
CL(20:4(5Z,8Z,11Z,14Z)/22:5(4Z,7Z,10Z,13Z,16Z)/22:5(7Z,10Z,13Z,16Z,19Z)/16:1(9Z))	0	0	208021	0	122666	44718.6	6874.44	43568.2	10348.5	98138.3	19708.1	149542	118107	167419	23098.4	40035.4	15240.7	0
CPA(16:0/0:0)	966326	754094	4.57597e+06	448979	3.55442e+06	815284	929087	1.21781e+06	1.579e+06	2.00919e+06	1.62177e+06	1.8965e+06	2.24846e+06	1.93398e+06	989192	875354	601371	543197
CPA(18:0/0:0)	80900.9	60808.2	197519	35966.5	152547	44222.4	48723.9	82226.1	98523.6	116254	95160.2	112419	83083.3	89428.8	46735.5	48905.8	25824.4	11345.1
CPA(18:1(9Z)/0:0)	805032	647766	1.10837e+06	586624	2.05386e+06	531644	572588	533594	776812	1.08412e+06	876427	1.0252e+06	383407	549005	162737	151917	168262	219238
CPA(18:2(9Z,12Z)/0:0)	213677	157164	3.81806e+06	420116	3.61142e+06	1.1506e+06	271063	265214	283172	612017	373432	688845	2.34163e+06	1.20377e+06	309555	325047	238927	449115
Calamendiol	85487	84001	53762.5	127434	89122.1	99590.4	163962	77124.8	68890.2	66294.8	72292.1	72098.7	246352	196716	144432	178192	198850	250601
Calcipotriol	361235	266614	36564	310532	16091.5	258054	339021	313689	450284	813432	591764	682889	119687	244853	104677	131885	177166	128126
Calenduloside E	47525.6	41049.5	980326	133945	980839	883813	3.64809e+06	632393	500526	787156	696103	729830	51292.9	154658	302130	426942	436223	105760
Calophyllolide	343661	278243	57858.3	365200	70094.4	269945	169758	419577	553335	478299	491441	480568	56839.2	113605	52024.5	152442	157489	75825.2
Camelliagenin C	76478.5	64346.3	105195	62724.8	112582	108333	74773.2	96574.2	106080	123081	106090	119178	137816	216301	82078.3	69173.8	63748	89971.5
Camelliol A	16611	25311.6	16155.6	22607.8	22500.4	19509	23050.8	11603.6	9160.01	14644.1	17359.9	25051	5277.94	6177.08	17034.8	15246	13965.5	18313.9
Campestanol	6038.44	5889.74	7685.44	8616.89	3826.54	3473.92	15240.4	10584.6	10117.8	6398.58	10587.6	6582.54	8059.6	4673.47	9865.54	13091.6	8772.13	8518.81
Campesterol 6'-(9Z-octadecenoyl)-glucoside	5.83552e+06	4.98484e+06	8.05873e+06	1.66134e+06	6.50094e+06	5.84396e+06	4.8853e+06	8.72871e+06	1.01779e+07	1.0669e+07	1.12803e+07	8.38779e+06	1.15296e+07	1.0241e+07	7.38653e+06	7.17879e+06	8.21513e+06	1.39374e+07
Campesteryl elaidate	88881.8	49902.2	81431	29362.7	71119.2	109091	32559.5	139468	160572	236959	184303	140656	26712.7	208178	41468	43167.3	59416	19429.9
Campesteryl glucoside	130037	109942	153469	104298	146042	142744	65004.3	220463	295596	259311	245994	207701	468010	351360	149011	105305	112447	290816
Campesteryl linoleate	146800	99746.9	669316	53521.1	686917	276602	56673.1	171819	168972	226902	207997	172399	73237.7	459066	111670	81663.1	112656	47978.4
Campesteryl stearate	52057.4	55862.7	24932.6	79056.4	26995.1	28496.4	127913	37457.2	37818.5	24504	42034.6	37208.2	34334.7	18346.7	52298.2	103043	41570.6	87722.5
Canrenone	28373.1	20835.5	20792.2	28428.5	38748.2	25978.2	15365.5	29159.1	25706	23558.2	22215.5	30633.5	3614.67	5331.26	4363.6	2544.54	3248.67	5623.17
Capnine	13119.2	12525.4	4946.78	22708.1	11338.3	18167.5	20208.1	14532	10797.9	9113.53	10064.9	11146.7	13201.9	12017.7	8029.86	7258.47	9488.76	7428.97
Capsoside A	547113	436004	317386	1.46383e+06	1.13001e+06	1.48135e+06	164807	173829	103245	189561	136259	243461	353533	896602	881920	783506	1.01537e+06	209112
Carboprost Tromethamine	547480	668572	467863	695896	404126	492787	1.15124e+06	534780	521664	479425	504471	480775	366342	327533	537840	583167	635196	614857
Carindone	245676	282029	231095	378780	116769	314423	150367	134295	163601	84579.6	100533	69136.4	99423.6	55017.7	18943	28415.7	14466.2	18095.6
Carpelastofuran	2.03335e+06	1.77521e+06	1.63785e+06	2.67155e+06	1.86869e+06	2.02247e+06	76115.1	650060	826161	841724	717989	998420	13472.4	10586.2	5160.02	5618.54	3072.07	2330.17
Caryoptosidic acid	0	0	0	0	0	0	24617.9	10856.7	2711.71	9237.9	6411.52	8490.26	0	44640.3	20097.9	2495.44	8488.68	16338.4
Cavipetin A	18384.3	14541.5	6039.57	19765.6	8897.75	17386.1	2441.98	9580.35	6239.96	8361.67	7211.22	9136.52	4249.51	10685.1	6244.19	4565.03	6943.52	1362.74
Cavipetin C	769407	972090	454835	929281	332053	737058	749006	2.0958e+06	3.09774e+06	1.01256e+06	1.77785e+06	784413	666459	287687	103138	77202.5	48736.5	219766
Cavipetin D	6004.13	4105.46	2096.45	6032.55	2410.25	4180.85	1803.45	2317.44	2772.12	3721.05	2315.36	3058.76	6930.96	8484.95	3299.02	2836.7	2820.57	6391.22
Cavipetin E isomer 1	18093.3	29333.5	15803.6	22028.3	18593.9	10147.6	61027.1	18807.6	27733.5	14290.3	20170.5	15894.7	19504.2	11077.9	23550.2	25897.6	19845	26379.2
Celastrol	162122	212278	273078	150626	211098	137948	344003	200568	273751	314798	352520	265142	47521.6	36629.5	49955	65796.1	71504.8	61454.6
Cepagenin	3148.42	4223.06	146597	5021.35	156503	2868.24	3323.97	3052.09	3100.94	4006.64	5357.91	5723.69	37926.8	30045.8	5217.5	3968.83	6216.48	36708.8
Cer(d14:1(4E)/20:0(2OH))	1.59894e+07	1.27068e+07	2.99569e+07	6.87331e+06	2.15659e+07	1.64566e+07	5.94969e+06	2.35472e+07	3.02705e+07	2.99118e+07	2.75261e+07	2.32892e+07	3.08565e+07	2.40706e+07	8.69682e+06	5.88264e+06	6.44444e+06	1.84785e+07
Cer(d14:1(4E)/22:1(13Z)(2OH))	50944.1	34851.4	65130.1	15581.2	56303.1	85377.5	5640.93	29530.6	36178.7	50872.7	50603.5	35716.6	56690.1	48183.8	18046.8	19184.5	31645.3	110262
Cer(d14:1(4E)/26:0(2OH))	979790	679337	2.25264e+06	251066	2.12132e+06	1.56239e+06	328904	1.08424e+06	1.29619e+06	1.42452e+06	1.47855e+06	1.1129e+06	1.11213e+06	1.46573e+06	472217	400985	527949	556445
Cer(d14:2(4E,6E)/16:0)	5132.61	5437.27	1902.11	6878.21	1883.6	1953.86	9481.35	3530	2602.16	2227.08	3705.93	2952.89	578.619	407.606	4936.16	6334.99	6129.97	3051.26
Cer(d14:2(4E,6E)/18:1(9Z))	35395.7	25831	87792.6	51177.6	195488	161819	12216.2	24009.1	17127.7	32024.9	27563.7	30827.8	8246.53	8789.23	6059.3	5716.33	4383.64	4313.87
Cer(d14:2(4E,6E)/20:1(11Z))	171671	147579	481591	88590.1	337966	222457	108255	419179	535347	538766	474718	465286	450170	322389	93436.7	69034.7	67891.1	189865
Cer(d14:2(4E,6E)/22:1(13Z)(2OH))	27031.4	30239.7	26286.3	19199.7	17028.9	36934.3	6152.18	63562.8	109240	46817	57027.9	35767.5	65521.3	32446.9	2932.52	1955.63	2105.63	12312.8
Cer(d15:2(4E,6E)/22:0)	10948.9	15953	4652.88	19483.1	6755.85	5964.47	16810	9185.53	6195.8	16204.7	12389.3	17039.7	13069.9	19466.4	14897.3	16324.8	12788.2	24772.8
Cer(d16:1(4E)/18:1(9Z)(2OH))	739186	579711	1.39785e+06	382711	980075	692662	258798	1.29874e+06	1.78441e+06	1.50197e+06	1.42171e+06	1.22375e+06	2.64138e+06	1.80234e+06	637243	450163	458780	1.3112e+06
Cer(d16:1(4E)/20:0(2OH))	3.05213e+06	2.07939e+06	7.23147e+06	817284	6.80492e+06	4.24835e+06	876536	3.9855e+06	5.40334e+06	6.12891e+06	5.18753e+06	4.59719e+06	5.47241e+06	4.70943e+06	1.32657e+06	892519	1.31358e+06	3.22829e+06
Cer(d16:1(4E)/22:0(2OH))	18224.7	15934.4	17281.8	24709	16831.6	16379.2	25745	19024.1	17984.7	13070.7	18608.5	14699.8	22460.2	10891	15461.1	15496.7	22575.5	19635.2
Cer(d16:1/17:0)	59286.6	73153.7	50288.4	77749.1	67814.9	56741.4	98518	46064.9	45699	43574.4	50582.7	64574.8	64644.2	59914.9	62528.4	65614.2	61428.5	82709.2
Cer(d16:1/23:0)	220323	228254	210577	241050	207138	178648	481754	299020	251306	220905	236949	272877	189447	160120	287228	358754	264006	238770
Cer(d16:2(4E,6E)/18:1(9Z)(2OH))	12637.2	6807.54	23021.3	2640.42	15568.9	11635.1	300.852	27744	43556.2	35658.9	33058.9	28558.7	26330.5	17575.2	2139.87	800.215	632.866	6458.1
Cer(d16:2(4E,6E)/24:0(2OH))	121680	96067.6	221036	51239.6	409379	245152	56957.3	152604	186607	179319	188890	157446	189454	135457	65119.9	56531.9	66565	122194
Cer(d18:0/12:0)	578130	459355	7.60545e+06	355688	5.0056e+06	1.02974e+06	693892	1.96069e+06	2.10844e+06	1.58322e+06	3.44326e+06	1.51612e+06	2.62828e+06	3.03546e+06	1.2145e+06	896876	753548	638990
Cer(d18:0/13:0)	29187.1	19679.3	315586	22283.8	198240	40455	41679.5	105188	95233.6	59727.5	158268	65110.9	96516	87422.6	51272.7	47567.9	35352.7	28785.8
Cer(d18:0/14:0)	5.97007e+06	5.06357e+06	5.48933e+07	3.94355e+06	3.28446e+07	7.81687e+06	8.08548e+06	2.04216e+07	1.98336e+07	1.29759e+07	2.99153e+07	1.28966e+07	1.97355e+07	1.76965e+07	1.00259e+07	8.63947e+06	7.03624e+06	6.84224e+06
Cer(d18:0/16:0(2OH))	163660	151817	349061	113946	261780	171850	242567	254547	294972	349466	281371	263204	331247	304610	184233	172028	177035	235606
Cer(d18:0/16:0)	4.65387e+06	4.44554e+06	2.22505e+07	4.36384e+06	1.36357e+07	4.67725e+06	1.07088e+07	9.72639e+06	8.16227e+06	5.96046e+06	1.19184e+07	6.81092e+06	9.27134e+06	8.62136e+06	8.34709e+06	7.72626e+06	7.65085e+06	5.35919e+06
Cer(d18:0/17:0)	140742	147467	204811	174597	142037	125771	213596	142580	140015	106789	177625	132179	205227	168759	147478	163015	156295	198319
Cer(d18:0/18:0(2OH))	571099	499740	1.941e+06	396814	1.40045e+06	769709	834421	1.36515e+06	1.36425e+06	820636	1.31298e+06	737326	1.38946e+06	1.17059e+06	868862	891302	678194	618688
Cer(d18:0/18:0)	406650	428001	181440	830183	146562	184322	353256	222204	292697	215574	226626	129509	738037	409709	338050	600842	313484	415916
Cer(d18:0/18:1(11Z))	692626	693312	305692	1.58523e+06	309495	363265	1.02113e+06	449135	585826	517831	523412	366663	1.6285e+06	710099	459301	914780	456609	875208
Cer(d18:0/20:0)	81386.8	68922.8	66442.3	62887.2	54419.2	46517.6	81220	66863.1	63953.4	46583.1	57652.9	48704.6	116296	106028	88620	87892.5	89135.3	95395.9
Cer(d18:0/22:0)	1.88084e+06	1.70826e+06	2.89201e+06	1.34422e+06	2.02408e+06	1.73855e+06	2.64871e+06	2.04177e+06	1.93523e+06	1.67473e+06	2.34827e+06	1.56819e+06	1.95888e+06	1.54942e+06	2.00321e+06	2.07108e+06	2.14327e+06	1.9745e+06
Cer(d18:0/23:0)	159480	156515	122603	130736	136728	129709	200318	152032	139498	126129	166549	147445	175080	130306	166874	197892	195734	292499
Cer(d18:0/24:0)	452531	455986	380179	414564	394746	401941	594059	431842	385583	345928	471911	430196	415956	299270	421956	548864	474277	750374
Cer(d18:0/25:0)	237994	230708	200191	254626	195462	182994	368131	205747	185494	175649	216811	212035	277144	449212	305299	323781	330744	405635
Cer(d18:0/26:0)	137589	169430	89266.9	183575	104235	88664	274423	120307	99825.3	82008.2	138390	121241	97274.3	83881.7	127935	200476	155026	244965
Cer(d18:0/h17:0)	24139	23078.3	29708.3	18880.7	61192.3	62165.5	18542.2	17718.2	11367.3	23055.6	22682.5	27492.7	99647.6	203271	53726.7	43559.1	65535.5	66274.2
Cer(d18:0/h24:0)	4.92033e+06	3.76625e+06	1.09121e+07	1.23715e+06	8.90017e+06	6.8805e+06	1.20512e+06	4.73047e+06	5.55278e+06	5.56772e+06	6.44339e+06	4.66814e+06	2.03565e+06	2.73549e+06	1.55596e+06	1.99272e+06	2.41417e+06	2.02252e+06
Cer(d18:1/12:0)	84870.5	113614	43652.9	82825.7	70734	66230.7	121944	53121.3	54500.6	29321.7	56608.6	77794.1	66190	47307.3	71273.5	56025	71111.2	80691.9
Cer(d18:1/14:0)	142512	142945	136229	147178	243642	190674	131660	88175.4	87862.3	88462.7	103457	127705	109767	77926.7	84780.3	91463.1	82581.9	147952
Cer(d18:1/16:0)	848191	805113	901170	1.0371e+06	964657	853592	967724	681815	734954	746645	809738	693929	1.39999e+06	900310	610723	753638	699109	910070
Cer(d18:1/18:1(11Z))	415891	309560	464011	149458	413796	386544	143448	293977	375951	405832	474954	341464	450117	354485	152291	124043	202516	441533
Cer(d18:1/19:0)	44164.8	50267.8	32302	47408.7	31165.2	35914.7	56743.1	36524.9	30824.1	24569	39942.9	36393.1	47426.7	22883	34838.1	46159.8	44476.2	51826.8
Cer(d18:1/20:0)	733465	666166	2.02531e+06	594785	1.20667e+06	578756	1.1415e+06	1.12521e+06	1.13051e+06	623765	1.63534e+06	751110	1.20001e+06	983345	797703	795183	868249	808647
Cer(d18:1/22:0)	795095	701499	1.25736e+06	714751	987113	638348	1.11756e+06	834536	823337	597876	1.10804e+06	755814	913090	727370	779080	947451	857471	973378
Cer(d18:1/23:0)	329978	313228	241987	298378	248202	252700	362716	273313	267446	225897	304643	302552	240241	197214	300202	396784	340947	478977
Cer(d18:1/24:0)	792369	809882	655360	795097	674112	592983	1.04116e+06	712215	621962	545408	750621	714444	693224	472216	772451	1.15977e+06	830341	1.30298e+06
Cer(d18:1/24:1(15Z))	651605	651533	698975	599362	715756	572224	756391	657825	611826	566702	715142	674329	699600	860730	607171	739326	662376	1.04255e+06
Cer(d18:1/25:0)	307988	303004	222988	338451	254793	211987	430615	261085	238504	218937	297066	284441	296053	243446	312143	400256	323871	580807
Cer(d18:1/26:0)	387761	391607	270892	476259	346509	298341	603386	354320	301278	268786	374521	366005	409865	297482	386694	558978	450279	746375
Cer(d18:1/26:1(17Z))	871201	836068	700078	660362	768340	665423	904286	1.07967e+06	890703	717633	1.08997e+06	908924	933190	638149	837366	1.03082e+06	941320	2.03202e+06
Cer(d18:2/14:0)	50694.4	45451.5	89092	58475.4	191934	165942	12829.5	16823.6	13602	16542.4	18229.3	26375.2	22691.1	14417.1	12264.1	12616.7	12433.7	39592.3
Cer(d18:2/15:0)	10296.8	10088.8	18519.2	7141.66	13472.4	8693.04	3348.28	18183	23054	18796.8	18024.1	16749.4	57521.8	34882.1	9656.35	7803.9	6018.35	23620.8
Cer(d18:2/16:0)	1.09411e+06	837635	1.8188e+06	450998	1.3169e+06	1.1259e+06	363090	1.41203e+06	1.82999e+06	1.88732e+06	1.74786e+06	1.44526e+06	1.96339e+06	1.51788e+06	520116	370179	433779	1.41268e+06
Cer(d18:2/20:0)	178420	150768	212304	73291.4	126598	124636	85361.9	133461	131327	95201.9	207561	118394	206671	139486	89455.4	83427.7	96438	186883
Cer(d18:2/20:1)	5587.29	8198.5	2983.32	8649.57	5963.85	5604.59	6778.33	1747.93	3222.05	1911.82	2662.78	3786.41	3228.71	5676.93	6173.5	9222.42	9602.5	6110.96
Cer(d18:2/21:0)	12037.3	10373.9	7452.11	12821	9070.89	5849.67	10647	11725.1	10295	9516.09	11903	11723	11514.2	6857.66	8078.98	12067	8699.24	16821.5
Cer(d18:2/23:0)	154412	142173	120312	156432	133491	121632	178738	136725	127929	102019	149595	151413	140247	91551	117137	151009	133489	253091
Cer(d20:0/16:0)	4.98737e+06	3.80884e+06	1.28297e+07	3.04879e+06	7.86223e+06	4.90377e+06	5.67603e+06	7.21903e+06	7.12599e+06	5.43427e+06	1.00277e+07	5.33991e+06	7.09412e+06	6.11226e+06	4.80615e+06	3.94623e+06	5.60339e+06	4.88636e+06
Cer(d20:0/18:0)	3.59526e+06	2.9846e+06	7.50774e+06	2.34828e+06	4.94521e+06	3.66473e+06	5.07073e+06	4.32866e+06	4.35408e+06	3.49677e+06	5.79495e+06	3.18385e+06	4.69703e+06	3.72058e+06	3.66485e+06	3.5379e+06	4.08995e+06	3.14606e+06
Cer(d20:0/20:0(2OH))	107444	82013.7	231127	74847	152151	107630	143019	137207	119670	88147.5	147398	81623.7	132935	109173	113349	126772	113667	78596.6
Cer(d20:0/22:0(2OH))	15876.4	36273	27034.9	305.983	23835	78713.5	8933.66	48520.7	52449.2	16331.2	126807	20844.3	311988	85284	3551.63	6526.01	25523.3	13949.9
Cer(d20:0/24:0)	191780	203506	167963	221105	165233	145174	283567	187248	174134	153055	211650	197829	248781	173717	176731	212550	190814	392038
Cer(d20:0/26:0(2OH))	333708	372640	255612	441234	290192	244713	558506	354576	301444	256240	400436	322652	383323	289905	284566	400381	351072	714176
Cer(d20:0/26:0)	192360	224330	140275	243525	154638	137543	319021	183998	153792	129684	198736	189809	161333	121480	164364	211265	191977	312639
Cer(m18:0/24:1(15Z))	161456	101342	239584	94221.6	655425	485068	69258.6	155454	125808	221219	221619	187308	202732	120111	73256.2	75976.9	101364	29172.5
Cer(m18:1(4E)/18:0)	2.33083e+06	2.34917e+06	2.97124e+06	2.02821e+06	2.38629e+06	1.53684e+06	4.31838e+06	4.64526e+06	3.84621e+06	2.87217e+06	2.85939e+06	3.15336e+06	3.15004e+06	2.92286e+06	3.23399e+06	3.73207e+06	2.59949e+06	1.36627e+06
Cer(m18:1(4E)/20:0)	14565.4	14341	9540.76	36235.7	8092.76	11009.8	20102.5	9241.21	11354.8	30562.8	12081.5	11386.7	8643.15	5202.5	9632.66	36889.1	12595.2	48042
Cer(m18:1(4E)/22:0)	8431.26	8208.61	5096.36	27093.6	5572.7	4989.01	10840	3153.86	5083.44	22965.2	5289.64	3991.13	4904.8	2168.31	5432.76	29097.6	6794.95	31650.8
Cer(m18:1(4E)/24:1(15Z))	128002	127509	101555	108380	99511.8	109951	133292	128521	107103	87544.6	120177	114268	144326	79012.7	123579	175875	126426	233163
Cer(m18:1(4E)/26:1(17Z))	41414.8	41674.1	36468.1	49679.6	38683.1	32144.2	50685.8	44025.8	38942.8	35471.1	50872.4	49564.5	70759.1	41135.8	40569.2	50644.1	42686.9	114714
Cer(t18:0/18:0(2OH))	433842	307913	905545	290234	1.99541e+06	1.84619e+06	168685	591885	529515	763087	619865	567876	598136	755814	408594	446513	691686	260382
Cer(t18:0/18:0)	776945	710728	4.50077e+06	474394	2.61059e+06	829905	1.25305e+06	2.79084e+06	2.87362e+06	1.42468e+06	3.3056e+06	1.3352e+06	2.52531e+06	1.85744e+06	1.26045e+06	1.14405e+06	866599	856126
Cer(t18:0/22:0)	822612	682567	2.02709e+06	336972	1.70231e+06	1.33168e+06	271491	664386	813637	830843	941341	718775	348392	580870	261204	276698	319503	305438
Cer(t18:0/24:0(2OH))	2.24096e+07	1.74982e+07	4.69079e+07	8.52624e+06	5.48718e+07	4.60885e+07	8.62242e+06	2.47538e+07	2.61967e+07	3.3441e+07	3.29547e+07	2.58646e+07	1.44665e+07	2.32678e+07	9.61283e+06	1.12817e+07	1.70026e+07	8.36059e+06
Cer(t18:0/26:0)	798306	731486	1.19138e+06	523998	1.02516e+06	746384	664051	818370	857513	768982	1.02831e+06	770685	659033	611815	553991	684824	639083	1.24343e+06
Cer(t20:0/16:0(2OH))	12393.2	12436.2	52348.7	7625.63	27147.5	20460.2	40032.6	38407	48864.5	36680.8	44192.4	22171.3	20537.6	9295.49	22081.9	38848.8	27013.6	9456.05
Cer(t20:0/20:0)	461088	302543	1.45723e+06	155607	865468	501569	444202	627812	614118	579809	938080	464447	747080	671636	439020	384616	421862	329727
Cer(t20:0/26:0(2OH))	625034	593006	745231	456984	1.01123e+06	998878	488752	648527	574458	638995	714642	630486	428803	468581	424883	538390	612431	784657
CerP(d18:1/16:0)	15831	31260.7	12139.1	7265.68	4361.92	7538.82	22698.2	9075.75	7119.06	11214.8	8510.98	9039.43	9612.15	26039.3	8295.92	2822.2	8083.81	5037.33
CerP(d18:1/18:0)	482579	539460	843451	379981	709616	426846	680031	571121	670395	473680	497801	436869	295794	192192	94425.4	94743.5	92308.7	124149
CerP(d18:1/22:0)	22368.6	15638.5	19003.1	3607.57	20368.9	13774.4	22617.1	32886	35097.3	22375.1	39540.9	19584.4	40176.3	18058.2	45959.7	32884.7	39711.2	52017
CerP(d18:1/24:0)	23732.1	22969.6	30237	22291.8	24997	21494.5	36492	26281.8	32105.3	28217.6	32622.3	30817.3	22687.6	17448.2	15194.9	18583	17311	21145
CerP(d18:1/24:1(15Z))	369332	325669	598522	110783	350120	279781	325274	534005	700837	420091	674030	321871	715366	366743	360458	382971	388730	738116
CerP(d18:1/2:0)	6977.38	2425.71	18027.6	3832.13	20742.4	15093.6	5470.08	33700.1	50146.5	58946.9	41276.5	58256.7	19597.4	44935.4	8731.24	1706.01	2811.99	1224.93
CerPE(d14:1(4E)/16:0)	27110.3	25971.4	67855.6	20578.8	62570.9	133492	14176.3	1878.77	1794.81	22084.2	573.143	19418.6	9578.04	69208.4	238101	264853	479675	16300.7
CerPE(d14:2(4E,6E)/16:0)	296255	343515	255370	335529	223595	293352	691445	230836	204868	259012	212986	244488	165965	143066	246703	299021	375467	265467
CerPE(d14:2(4E,6E)/18:1(9Z))	3038.47	3938.18	551.218	4574.6	1061.63	2358.77	0	1027	1308.18	73.0268	415.412	0	5440.45	2858.99	1026.02	283.774	157.57	2618.55
CerPE(d14:2(4E,6E)/20:0)	46897.7	40804.7	30228.1	37748.4	29451.5	43610.8	47306.9	28933.2	29316.1	22844.1	31680.5	25986.1	83398.9	82783.6	66433.6	42749.5	44816	48031.1
CerPE(d14:2(4E,6E)/20:1(11Z))	1.04375e+06	1.20061e+06	871271	1.10793e+06	791649	952675	2.01943e+06	952290	809632	962641	823177	882737	707941	767407	887848	1.04349e+06	1.3218e+06	595969
CerPE(d14:2(4E,6E)/22:0(2OH))	165912	143588	218044	102318	129984	131357	75840.5	289039	376060	314638	300896	267077	1.81555e+06	1.26243e+06	590327	432876	450362	1.11501e+06
CerPE(d14:2(4E,6E)/24:0(2OH))	21317.7	8701.71	36331.1	3854.04	35026.1	22967.9	13057.6	38735.1	54233.9	45229.8	38555.8	46366.5	525101	380528	141848	103288	113101	256340
CerPE(d14:2(4E,6E)/24:1(15Z))	3.4653e+06	2.67188e+06	6.22192e+06	1.30721e+06	4.80219e+06	3.55541e+06	1.52307e+06	4.75364e+06	6.00107e+06	6.52713e+06	5.70359e+06	5.3032e+06	1.16463e+07	1.00586e+07	3.87371e+06	2.70602e+06	3.08998e+06	8.12593e+06
CerPE(d15:2(4E,6E)/24:0(2OH))	60462.5	31023.3	143250	406775	431765	536353	27588.8	55038.1	38922.7	253124	59713.3	232787	172242	397000	124825	69429.9	153096	82538.1
CerPE(d16:2(4E,6E)/20:1(11Z))	9265.49	9993.58	11265.7	11605.6	18543.1	14843.4	28131	22153.7	13400.5	19339.1	13207.7	22632.8	95307	219320	34746.7	12304.5	14493.2	11639.6
CerPE(d16:2(4E,6E)/21:0)	84213.1	92877.3	104488	75451.5	99092.6	82996.1	118248	101216	98799.7	83613.3	79577.2	82964.7	256101	282101	121136	111725	100958	65850.1
CerPE(d16:2(4E,6E)/24:1(15Z)(2OH))	388.279	264.666	16400.7	151.576	35297.9	3834.49	490.357	1212.38	434.154	3931.28	673.731	10762	2635.18	25994.6	10368.2	1833.78	4018.49	1043.24
Cerebronic acid	270372	410173	1.55809e+06	619810	2.19976e+06	1.7362e+06	1.01559e+06	1.04708e+06	988788	1.51664e+06	1.46401e+06	1.50883e+06	702922	586275	454976	536891	486512	675782
Cerebroside B	914511	764704	1.72998e+06	575110	1.8881e+06	1.22622e+06	824172	1.25464e+06	1.38586e+06	1.4274e+06	1.30088e+06	1.34439e+06	1.61764e+06	1.37552e+06	905602	1.07629e+06	1.76485e+06	988544
Chaetoglobosin A	10561.9	7529.73	5697.23	7492.41	5260.64	14779.7	33974.5	46791.9	73814.5	54766	50265	58015.6	17871.7	16798.9	1146.04	3724.15	6787.1	3705.54
Chamuvaritin	2.02633e+07	2.91378e+07	1.18787e+07	2.77979e+07	7.61403e+06	1.60133e+07	5.51511e+07	2.62548e+07	2.77177e+07	1.81413e+07	2.2406e+07	1.85501e+07	2.18935e+07	1.30902e+07	2.22793e+07	2.5506e+07	2.56069e+07	2.6981e+07
Chatenaytrienin 1	8633.63	4955.49	67284.9	18527.8	305483	130780	3783.63	1422.62	1644.47	10205.9	3889.95	17060.8	934455	1.8354e+06	1.1574e+06	634790	1.11777e+06	612267
Cholest-5-ene	8694.66	10116.1	10496.6	8461.74	6909.7	6427.31	8599.35	5316.86	5356.72	6991.17	5443.97	5696.91	4910.9	4965.48	5207.49	6822.5	7158.16	5596.81
Cholestane-3,7,12,25-tetrol-3-glucuronide	76105.9	56874.9	22638.4	48132.3	23540.1	35375.2	821342	26966.7	33019.8	23076.3	21523.7	14875.4	44187	21274.1	23062.1	146315	252642	48853.2
Cholestanyl glucoside	23864.1	25360.7	33054.6	25824.3	25748.8	25928.5	31374	26790.9	15877.4	25930.6	21331.3	26359.2	22838.8	54127.1	23213.4	16530.5	14025.8	30051.5
Cholesterol	19004.3	16706	27886.9	7099.86	22919.5	36512.3	48973.6	21202.9	23148.5	47044.5	27973.5	49826.7	32227	29739	14888.6	16365.6	18337.3	49319.7
Cholesterol glucuronide	371535	448034	288353	408796	273618	365871	835293	299620	283499	342884	305245	341045	236628	242102	300408	372526	510118	331281
Cholesterol sulfate	2.32991e+06	2.53753e+06	2.38705e+06	3.76394e+06	3.9661e+06	2.32966e+06	4.71679e+06	4.19377e+06	4.01908e+06	1.91541e+06	3.40573e+06	3.48548e+06	1.03246e+07	5.56801e+06	6.74994e+06	6.5319e+06	2.72997e+06	4.22282e+06
Cholesteryl 11-hydroperoxy-eicosatetraenoate	38769.2	51513	32151.2	48392.3	19477.1	31540.7	119541	42799.3	29361	30050.6	27252.5	26672.2	15573.4	14331	37089.6	49457.8	53883.1	37145.6
Cholesteryl ferulate	60139.2	57539.4	88867.7	68592.2	53165.2	49032.9	7009.03	50588	56403.9	30524.7	25141.3	21068.5	71750.3	55525.7	21336.2	26777.9	7038.67	15709.3
Cholesteryl-alpha-D-glucoside	54079.5	42173.8	59980.1	73506.4	86766.6	101596	57291.6	79717.6	72648.4	74026.8	48277.2	68991.7	96310.3	149611	78805.2	56471.9	61308.6	73197.1
Cholic acid glucuronide	351057	342017	242916	562518	245484	421779	516476	394848	423752	238529	269432	248764	266321	275911	472080	522200	415353	98210.6
Chondrillasterol 3-[glucosyl-(1->4)-glucoside]	100826	69348.7	137606	108067	183666	98886.8	12255.8	109783	90348	87648.1	63233	110920	271011	509994	199390	99587.6	56604.8	56500.9
Ciclesonide	330044	309271	0	93416.4	3.56145	4112.37	56936.1	134990	205370	84209.6	192897	40242.2	5020.71	9667.06	108.385	61.4135	486.995	1741.04
Cincassiol B	31338.9	30777.6	24467.2	19514	19786.3	191705	112432	6059.74	34126.5	14823.3	37494.3	22834.1	8797.49	16676.6	75138.6	40461.7	21409.1	17091.1
Cinncassiol E	12653.7	11664.4	33505.4	16109.6	33322.6	31090.4	58991	27505.6	21728.2	29117.6	21237.6	31316.7	19759.3	28019.4	22992.9	38068.1	47427.2	45644.3
Citronellyl cinnamate	708.713	1220.95	1262.23	1114.55	983.753	382.814	3957.95	1768.54	1596.5	1268.58	1045.89	964.361	335.599	1320.91	1533.59	1791.1	1583.48	2009.96
Coenzyme Q8	74788.1	38692.6	105657	16573.5	118186	137912	213269	134036	90302	283090	230686	211285	67600	369145	47092.7	78072.5	161125	63476.6
Cohibin A	617554	794585	3.21948e+06	789915	2.81205e+06	1.46406e+06	1.16975e+06	1.12229e+06	1.36554e+06	1.58392e+06	1.30162e+06	1.62182e+06	1.98739e+06	1.66047e+06	743249	729573	651157	832913
Cohibin C	111688	57662.9	498993	25187.4	541183	308876	31427.7	185138	173339	367547	255029	327237	156708	264750	46229.3	25414.2	66059.3	85526.8
Cohibin D	758026	758857	1.09679e+06	1.09603e+06	1.84935e+06	2.10303e+06	904731	708692	958773	1.04185e+06	1.34813e+06	1.08887e+06	726670	632165	547660	634644	518452	696265
Collettiside I	205926	256353	169378	203815	146461	167060	677970	139024	131300	155488	144654	135080	213236	486225	349231	274909	347684	232353
Conicasterol B	548840	457826	1.16896e+06	114627	660545	503199	134867	767625	1.0183e+06	1.30773e+06	1.02644e+06	773094	1.59265e+06	1.24012e+06	271206	230918	273036	619326
Conicasterol D	24182.3	25058.7	31544.7	24362.8	29314.5	24461.9	26655.1	26156.1	25397.6	24654.2	24980.1	24281.5	40752.9	31402.7	32725.4	26942	26092.2	30523.9
Coprocholic acid	1.28106e+06	1.33804e+06	1.51199e+06	655169	1.81055e+06	1.10761e+06	1.05254e+06	1.25318e+06	1.10402e+06	1.17841e+06	1.23702e+06	1.32389e+06	3.44811e+06	3.27914e+06	5.88976e+06	5.19091e+06	5.32492e+06	5.7098e+06
Corchorifatty acid A	340645	283809	207222	715595	496582	547362	478261	293867	262693	315937	295840	345457	532435	548618	456964	468888	497165	573457
Corchorifatty acid D	580447	542990	284558	562605	235966	320508	135689	277258	255308	284126	256360	354778	839356	727578	585879	467006	478928	814054
Corchorifatty acid F	2.29588e+06	1.91084e+06	1.95768e+06	4.36651e+06	4.81625e+06	4.11392e+06	4.07947e+06	2.15477e+06	1.73783e+06	2.04954e+06	2.01161e+06	2.284e+06	1.45931e+07	1.24655e+07	8.7865e+06	7.92208e+06	9.07329e+06	1.48794e+07
Corepoxylone	539942	574651	379441	933601	490656	673239	110920	343262	404090	342348	354111	352237	8.64316e+06	9.00785e+06	4.73482e+06	3.39113e+06	3.67653e+06	6.18368e+06
Corosin	75707.6	95602.6	55999.4	81229.7	41439.1	57404.7	260706	60011.5	52360.7	54740.2	66997.2	48657.6	47939.4	26684.6	104237	128621	111040	53448.7
Cortisol	77476.5	101942	141384	166728	165949	128590	10802.4	59396.4	60053	79035.7	47823.4	141001	447199	269194	262011	146187	216513	392747
Cortisone	635282	472702	9972.05	523417	13286.6	117329	120447	511781	574591	478844	639044	470526	10144.8	22376	8592.46	3446.31	3999.41	4774.4
Cortol	199306	157418	41756.9	349670	110068	193613	44123.9	45327.7	37049	56795	45730.7	68632.2	193883	250851	172569	137224	200869	292463
Cortolone	119735	107311	113022	179777	171041	223706	88647.4	181731	101998	222731	133353	188458	173065	261403	160725	122206	131090	139420
Crassostrea Secocarotenoid	111047	115520	93949.6	71011	62452.8	86638.7	40210.9	199158	143860	116190	162089	131215	47720.6	87977.1	133182	93274.2	60557.8	144088
Crispane	154306	116435	254624	225936	293499	203731	77465.5	155102	116607	179137	126978	230595	84065.8	175760	189143	169570	214405	108386
Crocin 3	1.7979e+06	2.38057e+06	1.84762e+06	2.16563e+06	1.41749e+06	1.5862e+06	5.22167e+06	4.02124e+06	3.00763e+06	2.24829e+06	2.17617e+06	2.58687e+06	2.0357e+06	1.98978e+06	1.86573e+06	2.7658e+06	1.82638e+06	1.93421e+06
Crustecdysone	204214	231029	262626	254121	242972	187708	357697	193673	189504	171407	180546	172838	207140	172918	221336	219735	226580	171544
Cryptocapsone	1.64804e+06	2.0008e+06	1.02323e+06	2.58774e+06	914976	1.03805e+06	3.19875e+06	2.03675e+06	2.16865e+06	1.51585e+06	1.91837e+06	1.25481e+06	1.59109e+06	1.19211e+06	1.93632e+06	2.20763e+06	2.35319e+06	3.07754e+06
Cryptomeridiol 11-rhamnoside	44697.5	35576.5	71333.8	6958.48	55634.4	46061.1	16873	71822.8	87532.3	86028.2	90946.6	68026.6	316343	250720	168563	144216	182539	374878
Cryptoxanthin diepoxide	0	1033.14	326129	800.177	264476	108060	77966.7	27771.4	15321.9	133276	54367.3	190571	122201	87125	28418	36573.5	20475.6	12975.8
Cucurbic acid	37985.6	29282.3	25215.7	88048.1	89927.9	93810.4	31494.8	34491.3	24672.7	27236.5	25976.5	35820	195142	218330	106966	69966.8	95995	211484
Cucurbitacin E	61382.1	25061.7	7045.21	139912	19383.8	90675.6	0	260.874	0	4289.31	424.733	7153.81	0	28048.2	5977.23	491.092	4926.76	0
Cucurbitacin P	48145.5	37240.6	19820.5	15591.2	15426.2	18680	154.274	59664.2	54949	40232	46134.1	46864.9	87932	113667	22636.7	8311.69	10491.1	32327.4
Cucurbitacin S	4.17384e+06	5.61461e+06	3.11136e+06	5.49522e+06	2.34755e+06	3.45094e+06	1.0466e+07	4.94853e+06	5.27799e+06	3.62006e+06	4.47675e+06	3.66843e+06	3.79109e+06	2.90987e+06	4.71439e+06	5.05679e+06	4.97816e+06	4.62155e+06
Culinariside	2.00046e+07	1.85312e+07	3.25777e+07	1.14487e+07	2.9286e+07	2.42511e+07	2.41436e+07	2.21808e+07	2.04976e+07	3.2137e+07	2.63342e+07	3.17753e+07	2.20618e+07	2.62544e+07	2.18799e+07	1.87309e+07	2.51831e+07	2.34956e+07
Curcumadiol	119165	111390	81587.5	94842.5	120683	201237	272164	228108	71459.7	63868.1	63824.7	55399.2	76741.8	112959	129698	100684	100960	102167
Curzerenone	3721.38	3871.89	5027.23	4259.82	4723.94	3431.23	5389.84	2893.74	2405.5	3687.76	2842.51	3630.45	1787.84	1476.59	2388.74	3218.64	3348.46	2745.98
Cuscutic resinoside A	564169	349057	404825	811552	616964	610376	43080.4	326702	287783	333787	307710	365880	31501	61593.8	21299.9	21879.8	51114.6	15654.9
Cyanidin 3-(6''-sinapylsophoroside)-5-glucoside	4.81451e+06	5.86231e+06	5.65243e+06	2.96381e+06	2.47143e+06	3.22631e+06	9.70995e+06	5.01241e+06	4.14828e+06	4.07079e+06	4.3766e+06	3.6334e+06	5.24149e+06	4.71972e+06	5.73878e+06	5.32191e+06	6.05736e+06	4.47125e+06
Cyclic archaeol with two cyclopentane rings	6183.15	5187.95	29333.1	6625.49	42669.4	28211.5	620.388	8284.09	4520.95	8537.53	6044.33	9686.81	40.0626	3121.6	271.909	354.26	1349.35	1153.77
Cyclohexaneundecanoic acid	1.14721e+06	1.43288e+06	991702	1.51432e+06	1.2298e+06	969661	1.58563e+06	811085	865088	721043	1.00711e+06	1.02227e+06	1.51452e+06	1.1613e+06	1.21247e+06	1.13303e+06	1.00513e+06	1.33695e+06
Cyclopassifloic acid E	35939.4	49966.2	20709.8	62938.2	15418.1	27758.5	128147	34584.3	30756.2	23980.5	28164	27493.7	14753.8	10633.2	38370.7	50414.4	50866.4	39305.9
Cyclopassifloside III	19685.4	17978.9	32176.7	30801.3	34620.8	29420.4	0	32716.6	31296.1	2334.01	2501.17	4482.03	4608.93	15456.3	4864.13	1728.86	901.857	30.2902
Cyclopassifloside V	4842.19	2059.5	3563.96	396.123	1306.71	2805.08	222.223	8353.5	8938.34	7611.41	7827.21	6275.62	10521.7	4007.8	10149.8	8898.43	7387.26	24243.8
Cyclopassifloside VII	458302	415882	257853	293488	271938	318317	458533	727235	1.17904e+06	1.14193e+06	987319	1.03583e+06	148567	199342	176874	133690	146448	63281.9
Cyperotundone	12957	13030.2	18634.2	5621.22	14869.6	13380.6	11117.6	16243.6	17440.5	18401	19241.5	15736.3	28179.5	25682.9	16181.4	13975.1	16867.1	30416.7
Cyproterone	0	154.806	35157.3	111.263	61310.7	166.975	0	240.125	97.9947	124.483	69.5042	193.181	416.961	377.567	256.55	348.279	407.747	679.862
D-Linalool 3-(6''-malonylglucoside)	795.404	914.066	450.802	629.121	209.228	378.273	70604.1	517.041	458.658	2931.79	848.058	815.075	484.308	1228.26	873.701	1805.58	2184.58	1025.28
DAT(18:0/23:0(2Me[R],3OH[R],4Me[S],6Me[S]))	105433	80137.3	79580.4	41263.8	67262.4	50206.4	6981.65	169391	153921	115063	131765	138542	155448	242179	56097.2	31282.2	34464.9	76379.6
DG(12:0/18:3(9Z,12Z,15Z)/0:0)[iso2]	32767.1	41976.2	196354	51420	254150	168373	22002.9	44940.2	30254.3	59314.3	42013.9	90231.8	2622.63	2689.2	15959	15936.8	22126.1	12190.4
DG(12:0/20:0/0:0)[iso2]	34899.3	30721.7	126523	12472.8	89524.2	48053	48354.6	78711.7	83031.8	63152	86959.1	40677.3	127508	98495.9	92221.2	80054.3	58965	28408.8
DG(13:0/20:5(5Z,8Z,11Z,14Z,17Z)/0:0)[iso2]	70835.7	114502	100127	120954	157056	201436	50071.7	75827.3	51572.1	65420.5	71730.2	81955.6	29784.4	88896.2	43766.2	21803.1	37952.9	41355.1
DG(13:0/22:4(7Z,10Z,13Z,16Z)/0:0)[iso2]	87157.3	127811	37519.2	175042	58545.3	75533.8	201543	56121.6	38713.7	43207.7	65142.6	65836.5	33264.9	50711.1	103193	120048	131975	113478
DG(14:0/0:0/14:0)	3746.86	2400.25	8789.65	1786.5	6932.86	4801.74	4134.66	8449.47	9066.44	5568.17	8858.55	3292.3	10553.9	10229.3	7857.68	7576.6	5690.36	2065.69
DG(14:0/0:0/14:0) (d5)	13390.2	17226.7	77202.5	20698.7	103538	72729.2	9325.52	22368.5	16948.3	26338.8	19958.8	41978.2	3534.11	3154.88	5212.31	4860.2	5447.13	7336.41
DG(14:0/0:0/20:0)	1.30553e+06	1.35158e+06	1.63771e+06	1.17533e+06	1.3263e+06	1.39398e+06	3.90332e+06	1.87401e+06	2.03694e+06	1.14408e+06	2.52232e+06	1.06164e+06	2.53432e+06	1.71426e+06	1.76105e+06	2.11058e+06	1.7988e+06	1.40146e+06
DG(14:0/15:0/0:0)	177878	169104	194338	134762	231833	203143	139087	169332	165044	175149	204982	215072	157769	120598	114200	108712	156178	291555
DG(14:0/16:0/0:0)	154460	184519	117477	239894	179537	153499	297881	153374	144875	126031	178184	153933	404008	311259	256252	258585	257938	327408
DG(14:0/18:3(9Z,12Z,15Z)/0:0)	62026.5	44147.5	123937	155759	334351	203843	12609.8	49175.7	25649.4	78322.1	39773.3	83422	1.27416e+06	992079	1.07663e+06	428645	545894	730780
DG(14:0/22:2(13Z,16Z)/0:0)	918700	756812	1.50501e+06	963266	2.00648e+06	2.00055e+06	1.23599e+06	774061	780794	1.64152e+06	1.48634e+06	1.44496e+06	1.78098e+06	2.37891e+06	919865	1.0782e+06	1.55817e+06	1.90468e+06
DG(14:1(9Z)/16:0/0:0)	211829	216456	224900	194252	274303	213061	154942	272809	377152	352161	314891	347156	1.49228e+06	1.09272e+06	359289	252816	266396	788204
DG(14:1(9Z)/17:2(9Z,12Z)/0:0)[iso2]	39784.9	52021.5	109573	46877.7	146403	110932	4907.22	49406.5	20656.3	44214.4	31187.7	60774.7	0	0	0	0	0	0
DG(14:1(9Z)/18:0/0:0)	119847	113758	126868	125116	200207	154342	165815	93067.5	76473.8	159271	160894	173816	83000.9	107747	112463	115176	142902	162708
DG(14:1(9Z)/20:0/0:0)	378471	315070	547565	426731	1.20096e+06	1.08197e+06	526464	319089	262836	620066	539561	601669	238559	439234	327603	358836	464807	315786
DG(14:1n5/0:0/16:1n7)	46516.8	58813.8	157196	71812.3	265664	188170	5998.81	52399.6	36623.6	55825.3	50863.8	79796.2	0	0	0	144.167	0	1816.74
DG(14:1n5/0:0/20:5n3)	3974.82	2866.2	3483.31	3232.48	3102.17	2079.29	4464.24	5544.52	5554.46	2578.85	3071.16	4486.85	12127.3	39616.9	4869.31	4393.31	2434.92	3600.04
DG(14:1n5/0:0/22:5n3)	2.11703e+06	1.43985e+06	1.60791e+06	1.16644e+06	2.15948e+06	1.83456e+06	569230	4.40578e+06	2.71546e+06	2.38933e+06	2.20482e+06	3.12541e+06	4.62911e+06	1.13483e+07	2.4508e+06	1.41113e+06	1.32705e+06	1.59389e+06
DG(14:1n5/0:0/22:6n3)	357961	244043	282054	294705	468380	367084	72941.8	460287	286798	404183	338732	526693	417683	981156	450952	242864	339463	307914
DG(15:0/0:0/14:1n5)	3424.81	3376.26	2041.72	2685.53	2402.77	2455.75	2292.02	4702.77	8254.94	6654.36	5380.99	4751.75	14869.7	9741.25	3930.26	3038.36	2340.46	7090.52
DG(15:0/0:0/15:0) (d5)	256265	265541	659221	303708	967976	624374	141499	306574	281926	316227	297306	337885	197256	171177	117708	93947.2	86012.3	131348
DG(15:0/0:0/18:4n3)	142154	173811	107943	218385	234767	240106	182570	107554	89247.7	101376	111819	141199	827130	1.52451e+06	841030	337579	568801	435945
DG(15:0/0:0/20:4n3)	107843	76616.3	328127	76430.6	367739	259775	47111.1	152884	124929	229374	168132	254823	975411	1.73726e+06	407292	201185	271613	341635
DG(15:0/0:0/20:5n3)	2408.19	1247.11	4516.86	1723.86	23330.6	10382.4	2564.35	7585.78	4634.39	9239.99	2216.54	15631.8	26367.8	74863.6	5732.42	1612.05	3258.54	9034.74
DG(15:0/0:0/22:2n6)	29054	26935.2	63137.9	20470.6	114424	94618.8	40986.8	36904.7	40946.4	79435	70618.4	69547.9	114363	139896	45037	46163.6	72940.6	108087
DG(15:0/0:0/22:4n6)	217257	175251	450242	187785	661570	429574	176844	167647	119440	256644	205758	231778	195984	335683	218710	223464	330878	199498
DG(15:0/16:0/0:0)	817983	688651	1.36155e+06	687668	2.14421e+06	1.93305e+06	512552	1.26063e+06	1.47109e+06	1.57555e+06	1.37288e+06	1.22283e+06	3.71671e+06	3.02537e+06	1.24918e+06	1.10412e+06	1.34063e+06	1.69466e+06
DG(15:0/18:0/0:0)	353805	393503	777813	399555	687976	468275	570250	609430	654366	450905	595000	397343	767666	546027	610639	641091	538821	435458
DG(15:0/18:2(9Z,12Z)/0:0)	837225	571249	1.96416e+06	420660	3.34733e+06	3.08956e+06	538093	926095	680976	2.652e+06	1.71469e+06	2.41527e+06	3.95842e+06	7.67518e+06	1.16917e+06	1.04051e+06	3.46939e+06	4.58614e+06
DG(15:0/18:3(9Z,12Z,15Z)/0:0)	74264.2	42686.4	246290	48320.5	585204	377486	48280	254939	107908	364604	131706	429655	1.26385e+06	2.76898e+06	463439	165951	295067	646344
DG(15:0/20:0/0:0)	207584	180700	874348	155411	869533	568802	236983	531525	567513	376070	491390	321006	601431	438283	311377	336189	267819	159124
DG(15:0/24:0/0:0)	15311.7	11692.1	34820.1	12658.2	40105.4	39638.5	16476.6	18537.9	16798.2	14135.5	24390.2	13102.9	18210.4	17097.8	21766.3	15856.4	20862.4	6965.16
DG(15:0/24:1(15Z)/0:0)	858.734	364.216	48985.2	658.883	106949	12775.2	1326.58	3294.35	1442.69	3053.2	2480.21	4230.05	5981.71	6463.49	2033.9	1856.81	955.468	1179.11
DG(15:1(9Z)/16:1(9Z)/0:0)[iso2]	57914.4	41216.9	103224	30314	72218.6	69854.8	12920.5	115322	184157	146691	133503	108922	493761	461416	154034	60570.4	110938	244360
DG(15:1(9Z)/18:2(9Z,12Z)/0:0)[iso2]	170970	81304.2	562272	39324.1	1.0078e+06	780146	29935.3	197940	147243	732331	360591	581201	308003	637770	45220.7	28368.6	162653	362309
DG(15:1(9Z)/22:6(4Z,7Z,10Z,13Z,16Z,19Z)/0:0)[iso2]	59443.6	29431.6	113478	12300.9	215004	230753	13237.8	55947.8	36465.3	214172	108959	180252	66434.8	155164	16652.2	18210.3	92529.1	156446
DG(16:0/0:0/16:0) (d5)	51128.5	54557.1	27935.8	68527.3	45637.4	45114.1	48890.1	34300.4	33996	23413.2	35651.5	48817.4	28758.5	50785.5	94875.5	65987.5	94663.5	71293.7
DG(16:0/0:0/18:1n7)	680082	526605	1.46121e+06	572885	2.39111e+06	2.07419e+06	619530	695317	613993	1.30775e+06	1.19335e+06	1.15511e+06	782491	1.0647e+06	422135	427619	531280	675990
DG(16:0/0:0/18:2n6)	323435	233545	564781	150113	942378	804518	238867	304100	269384	700787	593819	600283	1.69107e+06	2.57853e+06	693904	675254	1.21684e+06	1.64261e+06
DG(16:0/0:0/18:3n3)	4.72636e+06	2.55198e+06	1.14281e+07	1.51919e+06	1.81833e+07	1.64659e+07	1.5507e+06	5.70665e+06	4.59045e+06	1.56445e+07	9.69014e+06	1.31032e+07	7.38144e+06	1.48222e+07	3.33148e+06	2.26394e+06	5.26832e+06	7.3733e+06
DG(16:0/0:0/18:4n3)	1.59646e+06	988830	3.38245e+06	859111	6.04757e+06	4.22737e+06	463596	2.48993e+06	1.91974e+06	3.62716e+06	2.09796e+06	3.88613e+06	5.82797e+06	9.26558e+06	1.82655e+06	903699	1.36088e+06	2.92435e+06
DG(16:0/0:0/20:0)	332545	253422	612448	220541	1.3709e+06	1.21865e+06	159683	360518	303168	474687	401563	380818	264649	433604	288464	324121	484220	124253
DG(16:0/0:0/20:4n3)	3.29784e+06	1.89398e+06	6.24762e+06	958303	8.65958e+06	8.79601e+06	1.79796e+06	2.90607e+06	2.27597e+06	8.2135e+06	6.18995e+06	7.06841e+06	3.76979e+06	6.61463e+06	1.2381e+06	1.39832e+06	4.06319e+06	5.93902e+06
DG(16:0/0:0/22:0)	33222.5	32618.2	41378.5	33203.8	58089.6	78350.3	41408.2	26043.5	26487.2	28834	35207.4	30784	33055.4	36219.7	43769.3	36487.5	51635.2	46511.9
DG(16:0/0:0/22:2n6)	364764	264372	948268	272701	1.36359e+06	1.3464e+06	301998	509257	432383	1.06846e+06	868934	965415	1.35751e+06	1.80453e+06	476459	458432	765128	1.13703e+06
DG(16:0/0:0/22:4n6)	155869	108420	377341	74773.5	635951	344130	33502.4	64509.4	29800.3	156150	77183	143426	81153.8	206015	144918	104498	227095	101262
DG(16:0/16:1(9Z)/0:0)	312044	248598	674210	127422	461726	327326	112555	598388	802694	782692	705722	586242	3.64456e+06	2.77175e+06	750926	499116	496940	1.58256e+06
DG(16:0/20:1(11Z)/0:0)	190927	140716	116716	261281	183555	176734	274215	145852	114532	136650	194463	329435	192034	139818	111587	213713	428825	123563
DG(16:0/20:5(5Z,8Z,11Z,14Z,17Z)/0:0)	1.02625e+06	773929	1.63285e+06	936591	2.15778e+06	1.1856e+06	157026	1.24244e+06	968915	869535	629024	910911	2.54193e+06	5.75541e+06	2.91553e+06	1.79397e+06	1.46465e+06	931564
DG(16:0/22:5(4Z,7Z,10Z,13Z,16Z)/0:0)	14067.5	9726.71	64633.8	3028.43	70104.4	36618.7	5673	27097.2	28929.6	63844.6	37067.3	52258.7	84169.6	124106	13935.4	7209.94	16031.2	41620.9
DG(16:0/24:0/0:0)	66472.8	76006.9	63826.9	80023.3	84557.7	114311	95463.8	57957.4	56079	54685.5	69628.6	58827.8	73653.5	77225.3	66577.7	62594.1	66426.2	79643.2
DG(16:1(9Z)/0:0/16:1(9Z)) (d5)	1281.04	1439.4	2196.59	1733.81	2704.75	562.194	1452.78	977.156	1048.36	1124.2	0	980.899	2561.4	1383.61	1096.56	526.966	1316.75	1974.62
DG(16:1(9Z)/15:0/0:0)	1.60691e+07	1.33924e+07	2.67e+07	8.76247e+06	2.32113e+07	1.72234e+07	5.8207e+06	2.7445e+07	3.6016e+07	3.00969e+07	2.91737e+07	2.43836e+07	6.51453e+07	4.62566e+07	1.86623e+07	1.33476e+07	1.39502e+07	3.64155e+07
DG(16:1(9Z)/16:0/0:0)	104854	91322.2	229400	88663.7	396781	322852	80190.6	110856	91060.8	262744	215472	239554	145979	237120	65527	68476.6	98915.2	149299
DG(16:1(9Z)/20:4(5Z,8Z,11Z,14Z)/0:0)	76622.6	34467.3	208426	21816	320366	259034	1460.73	79391.8	53650.5	151753	101282	156348	172360	494604	139585	78622.7	121919	106075
DG(16:1n7/0:0/18:4n3)	125984	82963.8	329784	55724.8	508624	315662	54099.9	246072	188490	259612	168514	277498	278007	553267	120234	64222	63189.3	91943
DG(16:1n7/0:0/20:2n6)	29188.1	11476.5	106621	5250.33	296541	141782	169.335	31654.8	12989.1	83219.5	51981.2	104456	307842	748081	227290	98886.7	185254	207879
DG(17:0/0:0/17:0) (d5)	66290.4	70218.3	84998.8	81773.2	110161	100284	81803.9	63809.8	59824.6	61344.5	73547.2	90260.1	80753.8	179740	88286	86466.2	94557.8	104742
DG(17:0/18:2(9Z,12Z)/0:0)[iso2]	1.51543e+06	1.02847e+06	3.19045e+06	780345	4.80341e+06	4.97848e+06	1.02254e+06	1.53364e+06	1.23213e+06	3.59155e+06	2.83245e+06	3.09735e+06	8.98719e+06	1.37465e+07	2.52483e+06	2.3629e+06	4.9057e+06	7.17237e+06
DG(17:0/18:3(9Z,12Z,15Z)/0:0)[iso2]	59067	27323.1	242706	14215.2	722689	482402	5506.95	197851	89718	277835	163951	378394	975897	2.09954e+06	561800	215301	432035	656430
DG(17:1(9Z)/20:0/0:0)[iso2]	5.13239e+06	4.11031e+06	1.00029e+07	1.24033e+06	7.4189e+06	5.57783e+06	1.96381e+06	7.21143e+06	9.38433e+06	9.53273e+06	9.44587e+06	7.56997e+06	1.0785e+07	8.47957e+06	2.59636e+06	1.87657e+06	2.28926e+06	6.75493e+06
DG(17:2(9Z,12Z)/18:1(9Z)/0:0)[iso2]	204170	133854	478058	92573.3	753580	717605	115975	204004	164110	562421	410378	477272	584176	1.00897e+06	152116	150483	377795	584552
DG(17:2(9Z,12Z)/18:2(9Z,12Z)/0:0)[iso2]	118038	49155.1	406263	18458.7	711703	525736	18837.5	128843	108868	551002	281991	410608	313596	696941	34940.6	25047.4	154134	325506
DG(18:0/0:0/18:0) (d5)	169990	107000	406046	53256.3	456519	375434	51337.8	220531	232804	398512	337208	335125	513902	618440	172083	146996	300710	512733
DG(18:0/0:0/18:1n7)	597011	429913	1.03572e+06	355681	1.0082e+06	933015	377386	756990	931325	1.22967e+06	1.14256e+06	1.01227e+06	1.14644e+06	1.09426e+06	312807	250439	372256	1.03686e+06
DG(18:0/0:0/18:3n3)	984095	803257	1.63583e+06	447223	1.63662e+06	1.32488e+06	446850	1.31671e+06	1.36625e+06	1.73902e+06	1.51312e+06	1.43611e+06	344752	842850	342749	213598	243598	256986
DG(18:0/0:0/20:2n6)	202807	181978	892508	262756	1.0172e+06	612885	18275.3	262715	310609	224433	212346	176676	83620.8	124687	20071.8	6280.21	9968.01	34393.7
DG(18:0/0:0/20:4n3)	1.51817e+06	968882	2.99975e+06	479887	3.75172e+06	3.90496e+06	656059	1.79576e+06	1.49043e+06	3.71238e+06	3.09254e+06	3.47735e+06	1.84847e+06	2.59228e+06	550875	567797	1.77004e+06	2.7504e+06
DG(18:0/0:0/22:0)	37672	38439.2	31934.4	51482.7	67000.6	106299	61160	28334.6	29017.4	33567.4	42901.6	40313.1	29234.3	37977.4	62145.9	55096.6	67132.6	41558
DG(18:0/0:0/22:2n6)	556571	391778	1.16098e+06	243597	1.96883e+06	1.9382e+06	693172	868870	624829	1.39116e+06	1.13051e+06	1.28453e+06	944047	1.51489e+06	824769	833254	1.38759e+06	828359
DG(18:0/0:0/24:1n9)	286023	190339	474276	130052	1.05537e+06	821974	119947	276574	251210	424207	382598	343981	385222	468723	236421	353270	536615	303423
DG(18:0/16:0/0:0)	2.1433e+06	2.14128e+06	2.59284e+06	1.98144e+06	1.68542e+06	2.12961e+06	5.1515e+06	3.21661e+06	3.20073e+06	1.83695e+06	4.18e+06	1.60124e+06	3.87218e+06	2.48398e+06	2.25349e+06	2.42205e+06	2.20339e+06	2.18428e+06
DG(18:1(11Z)/14:0/0:0)	27429.1	24760.2	14415	46538.5	182228	181596	35741.2	35229.4	10351.1	25962.2	17412.7	30421.8	34564.9	102441	113964	115925	178676	22623.8
DG(18:1(11Z)/18:2(9Z,12Z)/0:0)	1.0534e+07	6.91502e+06	2.20734e+07	3.91264e+06	3.07355e+07	2.84047e+07	6.59827e+06	1.22258e+07	1.04692e+07	2.95085e+07	2.31476e+07	2.43349e+07	7.69587e+06	1.44869e+07	3.38895e+06	4.01358e+06	7.18168e+06	8.32822e+06
DG(18:1(9Z)/0:0/18:1(9Z)) (d5)	35323.2	15539.8	129793	5278.66	193435	146890	12454.5	46860.9	40289.4	156439	116801	136971	27840.5	49365.5	2472.05	4620.83	10589.5	18074.9
DG(18:1(9Z)/15:0/0:0)	1.24206e+06	1.03187e+06	3.20096e+06	619510	2.41249e+06	1.78592e+06	715535	2.24333e+06	2.84639e+06	3.0757e+06	2.72746e+06	2.75306e+06	6.33049e+06	4.84857e+06	1.69086e+06	1.33463e+06	1.35434e+06	3.31912e+06
DG(18:1(9Z)/18:3(6Z,9Z,12Z)/0:0)	1.86115e+07	1.34221e+07	3.40458e+07	4.62574e+06	3.33413e+07	2.53414e+07	6.88413e+06	1.96855e+07	1.88143e+07	2.9468e+07	2.42784e+07	2.38388e+07	1.24745e+07	3.24673e+07	9.38107e+06	6.40945e+06	8.66817e+06	8.52646e+06
DG(18:1n7/0:0/20:2n6)	98525.7	67773.7	185121	48631.3	316589	301452	51112.4	81214.6	72898.1	191659	153424	157273	119642	219530	51395.6	61027.6	112319	120641
DG(18:1n9/0:0/18:3n3)	2.68096e+07	1.67869e+07	5.63783e+07	9.13326e+06	8.07876e+07	7.63571e+07	1.07133e+07	2.9949e+07	2.76916e+07	6.94247e+07	5.16499e+07	5.74258e+07	3.65897e+07	6.65325e+07	1.07065e+07	9.61108e+06	2.40711e+07	3.74561e+07
DG(18:1n9/0:0/18:4n3)	1.00051e+07	6.97665e+06	2.03602e+07	2.71033e+06	1.93843e+07	1.41874e+07	3.89178e+06	1.39648e+07	1.40086e+07	2.03819e+07	1.73733e+07	1.6137e+07	5.0332e+06	1.10605e+07	2.31798e+06	1.48595e+06	1.92849e+06	2.98897e+06
DG(18:1n9/0:0/20:4n3)	130233	70497.7	370633	46852.5	608786	532378	36182.1	163943	120254	560825	317849	464654	187455	357495	31781.3	45018.9	154742	274821
DG(18:2(9Z,12Z)/14:0/0:0)	823862	516022	1.97333e+06	331063	3.47554e+06	2.89948e+06	252154	833549	705449	2.55084e+06	1.5505e+06	2.26896e+06	720384	1.18809e+06	243392	169946	485879	1.16085e+06
DG(18:2(9Z,12Z)/16:0/0:0)	3.14816e+07	1.96004e+07	7.04976e+07	1.1527e+07	1.12642e+08	1.24732e+08	1.52177e+07	3.14574e+07	2.42634e+07	8.5012e+07	6.03593e+07	7.43955e+07	6.01949e+07	1.12537e+08	1.95824e+07	1.69055e+07	4.63448e+07	5.54181e+07
DG(18:2(9Z,12Z)/16:1(9Z)/0:0)	3.64633e+06	1.90489e+06	8.77052e+06	1.55838e+06	2.32487e+07	1.50283e+07	602618	8.04043e+06	4.53053e+06	9.93744e+06	5.27595e+06	1.27731e+07	1.41657e+07	3.17585e+07	7.41218e+06	2.71839e+06	5.24721e+06	8.39362e+06
DG(18:2(9Z,12Z)/18:0/0:0)	4.69581e+06	3.49487e+06	1.00471e+07	3.50548e+06	1.34762e+07	1.41471e+07	3.6977e+06	4.47965e+06	4.1502e+06	9.57167e+06	8.0794e+06	7.99671e+06	1.08165e+07	1.42066e+07	3.54062e+06	3.59755e+06	6.03181e+06	8.50402e+06
DG(18:2(9Z,12Z)/19:0/0:0)[iso2]	121089	84576.3	283423	59529.8	396537	343095	83254.7	162474	149754	334648	270088	278739	554216	674760	136484	132724	212386	411045
DG(18:2(9Z,12Z)/21:0/0:0)[iso2]	138559	81173.7	450984	40796.1	805420	636577	85621.7	295188	214630	512645	411373	487005	722167	1.19538e+06	347912	330274	526380	560473
DG(18:2n6/0:0/18:3n3)	56414.4	66369.4	46878.4	79496	38478.7	45438.5	169034	62025.5	59022.7	52999.1	64194.6	48349.7	35244.4	30851.9	69726.4	69470.3	70093.5	75332.7
DG(18:2n6/0:0/20:4n3)	84270.7	62730.8	78880.6	40455.8	88521.8	120595	76857.4	81960.7	62540.6	135982	129679	114791	77694	108396	44104.9	44443.9	73625.9	131076
DG(18:3(9Z,12Z,15Z)/18:2(9Z,12Z)/0:0)	4.32583e+06	2.59547e+06	9.9402e+06	1.58917e+06	1.59562e+07	1.12087e+07	1.16119e+06	6.72116e+06	6.15227e+06	1.17682e+07	6.9366e+06	1.0589e+07	9.66949e+06	1.93065e+07	2.7059e+06	1.68597e+06	3.23285e+06	6.32352e+06
DG(18:4(6Z,9Z,12Z,15Z)/14:1(9Z)/0:0)	66112.9	70846.3	39212.1	102849	67854.2	89713.3	52369.5	45206.5	28883.7	40588.3	32445.1	42086	230407	301419	146657	131640	134630	129872
DG(18:4(6Z,9Z,12Z,15Z)/17:2(9Z,12Z)/0:0)[iso2]	167603	112157	277102	82578.5	500257	536990	113469	161270	113046	491745	247589	436291	128134	250960	73083.9	69000	208231	301705
DG(18:4(6Z,9Z,12Z,15Z)/18:2(9Z,12Z)/0:0)	2.92674e+06	1.88177e+06	5.26202e+06	1.26205e+06	6.67392e+06	3.86421e+06	967169	5.68056e+06	5.9885e+06	5.78757e+06	4.81198e+06	4.98626e+06	3.85325e+06	7.44673e+06	1.68185e+06	1.02682e+06	1.07628e+06	1.5911e+06
DG(18:4(6Z,9Z,12Z,15Z)/21:0/0:0)[iso2]	64017.5	28309.3	188680	15744.7	254130	237954	5117.96	137984	153703	185958	108151	196911	178414	216181	24645.9	5731.83	17300.1	86863.8
DG(18:4n3/0:0/18:4n3)	34024	30618.4	28970.3	38646.7	41181.1	32904.8	54241	52662.8	33994.1	43028.5	37698.8	60803.3	8645.86	30430.5	24669.8	21060.4	19171.5	1862.59
DG(18:4n3/0:0/20:5n3)	34198.7	42051.3	280768	47399.8	260193	66667.8	273553	77381.5	90655.7	67616.4	62935.6	79645.8	318974	270881	95292.6	118120	66270.8	78379.1
DG(19:0/0:0/19:0) (d5)	177069	116136	394845	58884.1	723393	586206	45654.7	211080	201746	348283	271025	276606	311749	348583	99013.7	71089	168580	224338
DG(19:1(9Z)/18:2(9Z,12Z)/0:0)[iso2]	242383	132327	725871	61401.7	952557	758837	89963.4	267108	251199	687925	573462	539391	611785	788173	104277	85644.2	179035	438150
DG(20:0/0:0/16:1n7)	307668	200301	417636	273415	2.11308e+06	1.99841e+06	114839	326990	199832	575465	363834	453460	178163	460127	301104	318393	543978	76335.3
DG(20:0/0:0/18:1n7)	1.24915e+06	935717	2.3747e+06	317276	1.92555e+06	1.47515e+06	514652	1.71377e+06	2.25343e+06	2.50616e+06	2.40212e+06	2.0442e+06	3.65375e+06	3.03374e+06	1.00769e+06	763287	1.02418e+06	2.31445e+06
DG(20:0/0:0/18:3n3)	590345	432184	1.19686e+06	278607	1.66026e+06	1.53585e+06	345447	669391	582600	1.36451e+06	1.13401e+06	1.13824e+06	640264	1.00564e+06	286143	316075	493852	535482
DG(20:0/0:0/20:0) (d5)	121142	83751.1	193233	39238	214688	238000	44855.5	109954	107047	182981	160615	160184	204197	260254	96772.7	89327.9	182390	258709
DG(20:0/0:0/20:2n6)	16514.1	8977.61	89753.7	4451.51	138724	114467	24932.6	38667.3	25643.3	97377.1	67113.8	80556.3	94506.6	139069	50660.3	57952.2	86438.3	66983.6
DG(20:0/0:0/20:5n3)	25257.1	12002.7	5299.92	21776.4	9679.13	16509.9	10838	21417.9	9392.65	8315.83	9916.19	13435.8	4112.81	5848.64	13588.1	17508.5	20498.5	13065.2
DG(20:0/0:0/22:2n6)	498722	371845	892016	317003	2.0593e+06	1.71377e+06	893264	854626	635461	1.13207e+06	987893	1.02368e+06	608585	1.00997e+06	571827	645300	901657	565107
DG(20:0/0:0/24:0)	86676.5	86645.1	81938.7	84637.7	84386.8	63358.5	110547	105549	94641.8	83035.9	122675	114151	129275	97166.5	78158.3	98614.9	89972	234198
DG(20:0/22:0/0:0)	42207.4	43295.9	41093.6	48220.3	45377.9	53683.6	53500.5	31936.1	26230.4	21918.7	23323.9	29058.3	34999.5	30802.8	40091.5	36566	38893.5	46075.6
DG(20:0/24:0/0:0)	42059.5	55081.2	42315.1	61521.6	50485.4	44358	59160.7	35234.8	27976.5	27633.3	29311.3	34437.8	28597.3	21729.4	40225.1	46514.7	38244.7	45030.6
DG(20:1(11Z)/15:0/0:0)	369707	300061	560993	283957	1.15147e+06	1.0107e+06	217936	414354	432427	573001	522036	503416	562545	603760	302192	302972	369646	420117
DG(20:1(11Z)/21:0/0:0)[iso2]	4.80919e+06	3.39479e+06	7.94024e+06	1.32826e+06	1.15874e+07	1.01191e+07	1.29853e+06	5.57232e+06	5.52373e+06	7.42235e+06	7.16631e+06	5.73973e+06	6.35696e+06	7.10221e+06	3.36329e+06	3.75595e+06	5.59113e+06	3.89541e+06
DG(20:1n9/0:0/18:3n3)	321709	182772	711048	66721.4	882150	730243	115474	322148	277480	836402	619657	644162	605362	1.12632e+06	151474	142292	273608	552174
DG(20:1n9/0:0/20:2n6)	311647	154458	467543	95102.2	706678	566751	35373.3	544187	506356	628154	354378	710692	1.1471e+06	1.40974e+06	350763	140194	216707	509846
DG(20:2(11Z,14Z)/22:5(4Z,7Z,10Z,13Z,16Z)/0:0)	3773.77	2954.45	3078.53	2997.77	1764.81	2047.66	6323.03	3665.46	3013.4	2080.75	1773	3278.19	2635.13	624.895	16403.6	26002.5	36784.1	4224.17
DG(20:2n6/0:0/20:5n3)	19975.9	9473.86	34857	4055.58	51792.8	61237.1	14800.1	18922.2	15517.1	61271.3	43912.7	55777.3	6356.68	13862.5	1285.54	3516.78	5848.42	11392.3
DG(20:2n6/0:0/22:2n6)	79380.7	50290.1	157224	19235.7	185693	209623	23177.7	96420	79264.7	182494	145438	169652	89634.4	132135	26938.3	24936.6	76845	116856
DG(20:2n6/0:0/22:6n3)	15895.6	12392.8	57345.2	22978.8	54846.8	27671.9	1031.01	3549.23	425.574	4347.26	857.68	3832.67	5047.19	14792.3	2847.77	361.186	846.875	10375
DG(20:3n9/0:0/20:4n3)	61322.5	42881.5	84761.9	20442.4	122942	155090	49672.5	64107.9	40116.8	145662	111566	121881	75846.7	125274	29030.1	36468.7	83476.2	119157
DG(20:4n6/0:0/22:6n3)	370523	471129	10420.9	582635	4169.48	525311	484968	896067	692972	142383	371500	81032.6	323321	250798	255566	180595	115685	385796
DG(20:5(5Z,8Z,11Z,14Z,17Z)/21:0/0:0)[iso2]	134015	77710.6	130031	45248.7	169890	147239	29801.2	376113	264326	227861	219322	308281	246577	365020	174617	78631.2	71164.4	104491
DG(20:5(5Z,8Z,11Z,14Z,17Z)/22:6(4Z,7Z,10Z,13Z,16Z,19Z)/0:0)	2.7666e+07	5.79792e+07	4.79502e+07	2.81529e+07	3.58588e+07	6.70853e+07	1.86662e+08	9.86015e+07	1.36406e+08	1.52586e+08	1.43101e+08	7.53258e+07	7.21673e+07	1.42416e+08	4.92598e+07	5.0678e+07	5.05389e+07	3.37749e+07
DG(20:5n3/0:0/20:5n3)	444112	570727	1.65613e+06	613322	1.41441e+06	852877	2.22686e+06	853386	1.03042e+06	762684	892702	737927	1.63411e+06	1.21992e+06	934039	913290	756836	671694
DG(21:0/22:0/0:0)[iso2]	41735.3	56245	35640	54498.1	52764.8	41501.6	56653.1	31961.8	27428.8	20476.4	25554	35322.8	23427.9	22975.2	38552.1	42100.4	40081.8	45871.4
DG(21:0/22:1(13Z)/0:0)[iso2]	20790.6	11157.1	30530.3	3795.63	101001	77779.6	1054.97	20176.9	12812.6	27333.6	21484.8	18356.9	36559	61297.3	26085.6	39369.8	54542.5	17411.2
DG(21:0/22:4(7Z,10Z,13Z,16Z)/0:0)[iso2]	273631	321427	123959	401879	228000	324875	463220	246426	160249	157470	184765	178756	37479.2	62783.5	179277	297925	303051	197830
DG(21:0/22:5(7Z,10Z,13Z,16Z,19Z)/0:0)[iso2]	26116.8	25113.9	19249.2	29230.3	41345.6	32757.1	41216.4	23183.9	21007.2	16974.7	19624.1	18214.2	12956	103473	25451.6	26587.8	35439.4	18432.1
DG(22:0/0:0/18:2n6)	1.32212e+06	876873	3.43006e+06	599666	6.06442e+06	5.31944e+06	1.78358e+06	3.09444e+06	2.14704e+06	4.55219e+06	3.5505e+06	3.86066e+06	4.53549e+06	7.57988e+06	2.28735e+06	2.24421e+06	3.32982e+06	2.74396e+06
DG(22:0/0:0/18:3n3)	74306.1	63496.6	209713	67514.8	772484	508016	75380.2	134451	62306.7	184002	162135	245763	330160	816468	230788	166887	342750	160934
DG(22:0/0:0/18:4n3)	90766.1	54308.5	156666	22570.4	197020	220652	20549.4	89175	72172.3	169510	150414	160146	101769	126354	30613.5	26200.9	96988.7	156618
DG(22:0/0:0/20:4n3)	519879	527629	310699	409191	473090	706110	528819	534691	389661	527228	515270	472324	127189	231189	385178	549805	723855	145168
DG(22:0/18:2(9Z,12Z)/0:0)	3.02982e+06	1.96542e+06	7.32964e+06	1.21714e+06	1.26204e+07	1.16177e+07	2.62735e+06	6.16548e+06	4.36618e+06	9.36854e+06	7.04175e+06	8.3516e+06	8.15041e+06	1.35096e+07	4.6256e+06	4.70053e+06	6.92038e+06	5.92983e+06
DG(22:0/20:5(5Z,8Z,11Z,14Z,17Z)/0:0)	85162	60333.8	72596.3	70416.8	120723	139288	70041.5	117766	59701.6	120194	105485	127452	40627.1	75175.2	49536.4	79013.2	87309.7	91228.7
DG(22:1(13Z)/20:3(5Z,8Z,11Z)/0:0)	523403	403764	785795	299039	1.0037e+06	1.15061e+06	375371	554803	445499	915971	812266	876344	497579	712895	239933	292566	567029	798540
DG(22:1n9/0:0/20:2n6)	96488.5	74987.5	224192	55869.2	492515	398224	60024.3	152693	103386	262613	188472	218570	281897	580631	302275	406668	623734	179449
DG(22:1n9/0:0/22:5n3)	64694.1	82214.2	67458.8	51959.1	22464.9	34781.5	269943	63633.9	65322.1	64264.6	100581	48032.5	66665.1	24152.2	99423	205498	125989	38619.7
DG(22:2(13Z,16Z)/22:6(4Z,7Z,10Z,13Z,16Z,19Z)/0:0)	74111.5	124896	30387.7	169648	24498.4	55978.3	349826	61764.3	44079.9	33828.2	39582.4	37081.5	9056.6	6687.31	68875.7	97976.8	94874.9	46863.9
DG(22:2n6/0:0/18:4n3)	198973	223547	313205	221063	187851	173546	494613	269974	361938	215828	396880	190741	90539.3	69533.5	490658	600077	308258	114917
DG(22:5n3/0:0/22:6n3)	406680	682130	349455	514226	215074	1.06371e+06	2.75536e+06	1.23335e+06	1.90768e+06	2.49233e+06	1.99517e+06	1.11481e+06	484629	2.22938e+06	438484	434410	415154	204180
DG(22:5n6/0:0/18:4n3)	745955	1.09717e+06	221786	908486	129209	630944	1.88702e+06	1.68447e+06	1.87754e+06	781149	1.1488e+06	487784	3.52035e+06	2.02581e+06	996261	831981	512871	1.32447e+06
DG(22:5n6/0:0/22:5n3)	134938	70558.3	202636	1.05594e+06	919961	1.53143e+06	65657.8	78067.5	61395.7	407199	92540.7	395122	140010	464470	131805	87204.1	208889	25821.7
DG(22:6(4Z,7Z,10Z,13Z,16Z,19Z)/18:3(6Z,9Z,12Z)/0:0)	9243.4	32331	93745.2	9784.49	47254.2	538205	537615	349291	427481	1.11415e+06	570376	525679	102858	1.53335e+06	114193	143854	205796	2658.84
DG(22:6(4Z,7Z,10Z,13Z,16Z,19Z)/20:3(5Z,8Z,11Z)/0:0)	7.39637e+06	9.05269e+06	8.66426e+06	7.89849e+06	6.22741e+06	7.23824e+06	1.52181e+07	9.37075e+06	1.06422e+07	7.55914e+06	1.0143e+07	6.51501e+06	9.05605e+06	7.27553e+06	1.01085e+07	1.15892e+07	9.57533e+06	5.30895e+06
DG(22:6n3/0:0/22:6n3)	3.33066e+06	8.10808e+06	2.31371e+06	2.81715e+06	1.31785e+06	1.21968e+07	2.10903e+07	1.65403e+07	2.26625e+07	2.86713e+07	2.49148e+07	1.38414e+07	2.29407e+06	7.50266e+06	1.16715e+06	1.39713e+06	1.51768e+06	867293
DG(24:0/0:0/18:2n6)	266588	165088	653628	122130	1.24768e+06	1.10598e+06	346518	673706	468136	938788	752583	846122	717138	1.23082e+06	396561	414609	602522	420950
DG(24:0/0:0/18:3n3)	406706	372890	582870	293500	969235	959207	398468	505906	344368	667259	576928	608215	317499	586770	341887	447534	591994	263003
DG(24:0/0:0/20:4n3)	76291.6	92749.9	31339.6	124516	43124.8	65802.6	152902	65795.8	40069.2	48817	46749.7	67416	13463.1	8497.73	58021.4	88451.3	71891.1	71937.3
DG(24:0/0:0/22:4n6)	120202	137343	48407.5	155253	71115.6	80456.7	269887	110895	98021.2	78768.1	112482	94194.4	104436	78408	125225	197445	164002	213796
DG(24:0/0:0/22:6n3)	36641.1	49840.4	37637.7	45150.8	31296.4	35388.4	90677.5	38159.1	37079.4	37197.5	38558.9	30427.1	18521.9	14034.4	39973.5	48345.8	53220.6	38906.3
DG(24:0/16:1(9Z)/0:0)	3.65929e+06	2.57254e+06	7.21815e+06	1.26051e+06	9.75396e+06	8.18528e+06	1.55264e+06	4.75123e+06	4.93395e+06	7.06222e+06	6.44321e+06	5.36007e+06	6.60127e+06	8.08547e+06	2.90526e+06	2.92589e+06	4.39807e+06	3.90575e+06
DG(24:0/18:0/0:0)	402547	449594	427039	338295	486603	386459	476431	452364	374677	326042	437425	377527	330921	358254	402969	550681	553946	623689
DG(24:0/18:2(9Z,12Z)/0:0)	1.61903e+06	1.00873e+06	4.36575e+06	779845	7.94271e+06	6.72475e+06	1.76008e+06	3.84557e+06	2.77375e+06	5.45282e+06	4.34855e+06	4.7928e+06	4.53379e+06	7.19021e+06	1.77753e+06	1.792e+06	2.59362e+06	2.36942e+06
DG(24:0/20:1(11Z)/0:0)	90343.6	114242	85235	125282	117581	92952.6	116084	56853.6	60139.9	46455.5	73378.4	80976.9	69341.4	54929.3	96721.2	92794.9	84489.9	115886
DG(24:0/20:2(11Z,14Z)/0:0)	165143	137202	323548	109421	642512	587083	262244	393362	305828	505416	430765	457331	321775	480828	194421	196442	263232	241167
DG(24:0/22:2(13Z,16Z)/0:0)	133911	133267	166893	119706	296298	296762	162930	170495	112524	181083	160710	206802	150905	190867	178581	183399	242258	184681
DG(24:0/22:5(4Z,7Z,10Z,13Z,16Z)/0:0)	8424.69	7783.47	71587.6	8321.35	97464.7	29666.4	15284.9	11186.5	10280.6	28069	12265.7	24031.8	12340.8	43502.2	15109.8	12547.6	13948	10673.5
DG(24:1n9/0:0/18:2n6)	37896.9	32554.5	47658.7	37941.7	79583	71968.8	59511.8	38709.6	30302	48888.8	53891.1	35937.5	131530	215673	166903	249499	342353	96933.2
DG(24:1n9/0:0/20:4n3)	75874	32001.7	498422	23592.3	740228	218983	138433	69555.2	39172.8	200535	90732.7	189488	75191.2	432335	254787	275053	310720	47518.7
DG(24:1n9/0:0/22:2n6)	249781	280741	208908	274447	243577	204984	504328	229095	213709	173731	263472	209063	120125	136964	221931	377981	340726	333427
DG(24:1n9/0:0/22:6n3)	78017	91123.3	372328	115122	304191	153053	150666	102110	101921	137413	115960	169122	283455	182975	135718	126430	107144	110474
DG(O-16:0/18:0/0:0)	35215.6	49893.3	35092.5	57188.4	41240.6	30482.3	64168	24971.5	51159.5	40384	91249.5	59609.7	21819.3	15912.9	39290.1	50172.3	28987.7	50743.1
DG(O-16:0/18:1(9Z))	304332	585881	487016	97832.6	503069	1.04777e+06	353900	724885	678104	298483	1.58776e+06	357592	4.0707e+06	1.28827e+06	141988	215348	491063	378988
DG(O-18:0/2:0/0:0)	5209.3	7742.14	6297.78	9127.88	3980.58	4279.92	11996.1	6993.26	8342.97	3936.29	7604.91	4029.91	6042.53	4860.17	6609.53	8777.71	6555.03	1871.69
DGDG(18:2(9Z,12Z)/18:2(9Z,12Z)[15(R)OH-18:2(9Z,12Z])	1770.28	0	19005.7	0	93729.4	31155.8	0	899.353	17.7607	0	0	495.842	25759.3	126973	25276.2	4559.97	17507.5	8790.97
Danazol	97015.6	103913	0	579.194	0	39175.4	9091.94	102883	103185	72937	141554	35739.9	0	4160.35	36025.6	7083.44	35418.3	0
Deacetylnomilin	30264.6	22689.3	50067.7	23860.2	37154.8	24204.7	117078	61340.4	51611.3	45631.5	36611	43058.5	29956.9	37216.1	54162.5	57797.8	38462.2	9846.72
Decanoylcarnitine	139219	180329	415905	247983	497399	320381	87616.1	196807	193913	172342	198502	189912	4865.77	14617.3	4056.83	4249.79	3545.98	3957.96
Dehydrodolichol diphosphate	59849.5	42330.5	40139.1	157720	155838	198880	14148.5	39442.3	25109.6	43528.2	36642	54772.5	116013	161447	147487	124097	155385	148007
Delphinidin 3-(diferuloyl)sophoroside-5-glucoside	862457	1.67632e+06	100023	1.76813e+06	46664.2	330080	33835.4	501686	126066	177576	205809	190047	112384	63604	352890	457345	299350	1.8911e+06
Delta-12-Prostaglandin J2	53799.6	53888.8	68709	86821.9	73135.8	65226.9	67311	60033.6	73046	41124.3	43234.4	44257.3	198034	133480	112652	104992	108755	201457
Demethyloleuropein	39347.6	37358.3	20572.2	67330	40379.5	47213.4	187.392	11977.1	7630.48	6760.88	6147.58	14957.1	1576.41	1138.42	763.583	13859.7	16236.6	7372.51
Denticulaflavonol	3.22714e+06	4.71489e+06	3.75613e+06	3.76912e+06	2.37327e+06	2.85228e+06	8.05856e+06	7.03271e+06	7.4442e+06	3.89728e+06	4.85105e+06	3.72563e+06	6.33063e+06	4.3895e+06	5.59044e+06	5.70495e+06	4.48493e+06	1.85727e+06
Deoxycholic acid 3-glucuronide	24665.4	31947.2	6586.41	16085.6	1394.99	18965.8	32754	50242.1	67437.5	20175.1	19742.3	20687	89939.7	60461.4	26591.1	26375.2	17991.3	11670.2
Deoxycholic acid glycine conjugate	80956.5	72825	94841.3	63102.9	147350	153844	100554	93294.5	63719.2	64896	70428.3	75313.5	63988.4	112741	55112.8	57768.2	61450	73443.7
Desglucocoroloside	109808	110770	82352.1	60299.4	52521.6	88119.7	33766.2	105928	118417	94996.7	111064	87379.2	49057	76126.9	52058.2	32792.4	39298.4	56712.4
Dexamethasone	343029	296011	529415	466207	505370	374358	70843.5	431426	301121	353969	305002	503285	10325.9	25361.9	4618.34	1691.78	2187.5	1024.38
Dichamanetin	37927	29275.8	18916.6	39728.1	34822.8	33850.1	3034.22	13915.5	12447.2	18110.5	12883.3	19548.7	2017.42	1412.16	4233.67	4930.39	4868.77	4245.11
Diepomuricanin A	207592	240788	1.00766e+06	237384	940259	545293	327261	366444	442999	614427	457577	577954	1.11445e+06	1.83602e+06	802314	725975	654924	522742
Dieporeticenin	1.55384e+06	1.46522e+06	8.59001e+06	967229	8.24955e+06	4.08958e+06	1.28083e+06	3.81289e+06	4.20251e+06	5.20068e+06	3.79331e+06	4.98215e+06	9.31899e+06	9.3298e+06	2.6644e+06	1.54773e+06	1.43839e+06	2.46483e+06
Diethyl decanedioate	82410	85508.4	56104.6	86577.6	50613.9	65194.2	133406	71793.5	67414.5	65386	67429.4	67458.9	82498.8	108358	116339	94319.4	105077	110291
Diethylene glycol distearate	8165.16	6471.53	49623	3492.99	23011.1	5693.28	13420.9	31549.7	30817.9	11720.3	34398.6	10133.3	26127.5	27129.7	14828.1	13582.5	11037.2	9039.47
Diethylhexyl adipate	1.31978e+06	1.51421e+06	1.22228e+06	1.51304e+06	1.16151e+06	1.24696e+06	2.80379e+06	1.3552e+06	1.37755e+06	1.15662e+06	1.23017e+06	1.35187e+06	1.27213e+06	965055	1.36295e+06	1.45637e+06	1.51362e+06	1.43958e+06
Digitoxigenin 3-[glucosyl-(1->6)-glucosyl-(1->4)-2,6-dideoxyribohexoside]	1.27908e+07	2.08484e+07	4.49572e+06	1.89575e+07	1.84247e+06	9.38096e+06	3.63523e+07	1.99098e+07	2.23892e+07	1.17712e+07	1.58865e+07	1.29676e+07	1.78437e+07	9.2431e+06	1.40617e+07	1.57745e+07	1.5769e+07	1.76209e+07
Digitoxin	112467	107257	758554	56195.2	739759	387896	946894	256949	187657	256290	249341	199181	22637.2	15332	112542	215093	174464	47921.5
Dihomo-gamma-linolenic acid	100941	132911	65776.3	131288	84152.1	59759.4	137075	51402.7	62814.7	38781.9	85018.4	66196.8	69380.6	40190.8	88026.3	79147	64764.1	103596
Dihomolinoleoyl-EA	153914	395255	178236	180572	184016	430709	1.63007e+06	745116	307668	173870	378394	109782	738036	89885.7	186950	172142	224652	214193
Dihydroandrosterone	326583	317626	162612	328546	155142	207096	166610	115740	154805	222355	168754	211931	443940	488008	164396	161852	156554	401385
Dihydrocortisol	6497.13	5693.44	3890.35	11544.3	8734.33	11379.1	5182.53	3113.98	2331.58	4410.63	3218.91	4242.48	8191.56	11083.8	8400.51	8381.44	10236.2	10594.1
Dihydrocumambrin A	70532.5	116974	110743	98452.4	94736	70816.8	259668	114608	115369	74241.3	95012.2	77903.1	84156	58105.8	99552.9	114653	117000	132064
Dihydropanaxacol	810183	1.01472e+06	504189	1.05094e+06	558662	759373	828334	492060	431821	495789	464330	499362	2.31702e+06	2.81338e+06	2.11051e+06	1.49667e+06	1.57561e+06	2.0545e+06
Dihydrospheroidene	23502.6	27179.1	99755.8	15877.5	94471.8	163826	27074	75.7308	0	25455.8	0	27442.3	12804.9	83084.6	255905	273318	493541	16675.9
Dihydrotachysterol	19259.3	11318.9	28823.1	3854.34	28447.2	23731.7	1569.35	6203.45	5152.06	15908.7	11644.1	13874.1	30815.6	44778.9	18352.2	10620.9	30285.9	59724
Dihydrowyerol	56079	86702.4	45445.2	78514.1	29222.2	50656.9	161462	98559.9	112286	61335.2	79111.7	64179.8	93770.9	65451.4	78043.3	87962.5	75888.4	36776.3
Dihydroxyneurosporene	6838.25	15638.1	59536.9	19410.4	40836.9	22006.6	46343.2	22080.3	14136.3	27452.4	20240.4	33022.9	16152.7	0	26163.8	23168.7	21870.5	32956.5
Dihydrozeatin-9-N-glucoside-O-glucoside	0	0	8159.06	0	2569.05	163.392	144.904	1101.27	8771.63	11643.4	8249.36	10724.4	0	0	0	215.52	0	0
Diketospirilloxanthin	26864.7	50903.5	30195.9	20448	11323.1	10418.2	104614	65304.8	70115.9	27828.5	48068.4	26512.2	39321.8	10889.6	44282.8	59611.9	41064.6	27911.4
Dioscin	12490.4	8557.33	22770.3	20189.3	22618	14141.9	2199.53	14381.4	12977.2	14511.8	11125.3	18052.5	23772.6	47664.9	20245.1	7827.83	7584.51	554.24
Dioscoretine	24269.1	27648.3	19947.7	27021.5	21328.4	65235.9	51700.3	23883.7	17212.9	22266.2	16194.2	23749	15960.6	10417.1	19370.5	21471.1	30731.7	29361.1
Diphylloside C	1747.45	673	0	923.388	0	252.208	1187.88	51483.9	36925.4	30273.6	31608.5	28290.8	0	0	741.45	0	0	98.6138
Docosahexaenoic acid	11854.9	16696.7	6599.11	18162.7	11050.9	9549.8	26712.7	11303.2	11351.3	7904.61	10186.7	10160.7	11779.9	12981.1	14288.4	32675.8	13232.3	17455.8
Docosanamide	139342	157142	215259	229865	159548	197939	280289	211976	140957	187528	139858	118052	151771	97408.9	133413	214476	140892	233707
Docosapentaenoic acid (22n-6)	10345.8	24242.5	11383.9	21072.9	9428.71	29505.8	104496	61689.3	13981.8	10872.1	44438	8187.9	89441.8	4603.09	21619.3	11887.1	12047.8	15712.9
Docosatrienoic acid	1.23273e+06	3.05705e+06	1.50654e+06	1.37238e+06	1.17826e+06	2.93233e+06	1.12337e+07	6.58951e+06	2.7117e+06	1.3751e+06	3.35894e+06	931645	8.43558e+06	1.26236e+06	1.96875e+06	1.44617e+06	1.77512e+06	1.68898e+06
Dodecanoic acid	2.59547e+07	2.95547e+07	3.52826e+06	3.52959e+07	1.36057e+06	1.58037e+07	5.2243e+07	2.08367e+07	2.32407e+07	1.56608e+07	2.69195e+07	1.56146e+07	1.94101e+07	1.68027e+07	2.4366e+07	2.33523e+07	1.86979e+07	2.059e+07
Dodecanoylcarnitine	65333.8	61513.6	33470.4	80668.4	42773.6	78993.8	85557.4	41074.4	38898.3	46539.4	41680.4	49363.1	47792.7	61010	49978.1	48214.4	59964.4	65992
Dodecaprenyl diphosphate	607447	975620	462060	624513	329556	478443	3.66946e+06	763905	784773	677201	757508	530594	524381	168847	921907	1.63733e+06	1.67321e+06	722700
Dolichol-16	417941	277805	322056	90904.2	183456	379970	254877	611006	820145	1.06546e+06	1.11062e+06	900931	212001	483052	104980	82685.7	101672	148284
Dolichol-17	237516	143755	195605	35092.3	107234	230739	109984	366508	495608	674047	651614	534542	57555.4	142768	22344.3	15563.5	18089.9	30904.6
Dolichol-18	44501.1	27477.7	32360.2	3814.93	16097.4	40047.6	12096.8	64004.8	85961.7	117485	117991	99381	2639.59	11457.5	0	0	0	481.268
Dolichyl b-D-glucosyl phosphate	33395.9	22487.8	165278	73476.3	410861	91479.2	58228	57916.2	39918.3	38413	35739.2	53877.5	91804.3	79143.1	127709	90105.6	62031.1	63976.9
Donhexocin	31714.4	28135.9	14846.1	48573.5	23948.4	21234.6	46730.3	18431.5	11124.3	15297.3	15836.9	39362.7	7855.46	16162.8	25494.2	35455.7	26582.2	23460.4
Drospirenone	728.624	856.265	83486.2	1299.98	75153.7	22446.8	1497.33	22622.6	15078.2	23005.3	15037.3	38524.1	33817.6	45306.8	6295.44	6248.08	1957.63	3518.68
Dukunolide B	6534.34	5313.21	5451.3	11278	5561.14	9851.69	4578.37	18550.3	24076.1	18013.6	19018.8	21957.1	0	69.2297	145.759	0	0	0
Durupcoside B	7772.53	12516.4	5.1984e+06	8765.22	5.02914e+06	124003	383396	98050.2	61515	106695	63269.2	97630.4	7820.19	15121.4	121698	327631	200973	770.492
E,e-Carotene-3,3'-dione	1.04847e+06	1.02794e+06	283338	959755	255355	542776	1.28775e+06	1.19953e+06	1.17934e+06	705616	1.08275e+06	571203	524304	366200	1.1482e+06	1.29508e+06	1.31063e+06	1.56613e+06
EB 1213	7.59008e+06	1.01409e+07	6.13385e+06	9.47525e+06	4.85928e+06	6.039e+06	1.94079e+07	9.0367e+06	9.23314e+06	7.07488e+06	8.26134e+06	7.09152e+06	6.14171e+06	5.0355e+06	8.72659e+06	9.31791e+06	9.62518e+06	9.26633e+06
Ecabet	57628.6	52945	39697.6	161706	71992.7	97510.6	47095.7	38902.1	29249.7	41708.7	29703.5	46299.1	31755.5	59264.8	116339	108558	142374	12539
Eicosadienoic acid	276177	356951	248682	420445	352286	320151	407753	271647	240477	190431	297004	247224	483559	368849	310669	243161	244286	330382
Eicosanoyl-EA	99251.4	122340	99966.4	129490	74310.7	92844	250695	105836	98344.4	87102.2	108893	81499.8	81787.7	57284.7	120970	148787	145927	95737.1
Emblicanin B	319360	728206	69180.4	1.14226e+06	57948	196063	308391	211109	54025.1	110159	119514	158455	58858.2	38633.1	423028	606505	489408	830787
Emmotin A	206946	151084	305252	375866	445403	403097	55304.3	245080	188407	161098	157534	246410	94280.3	140204	82507.1	43685.7	63552.1	154330
Enokipodin C	113063	102035	87140.1	190532	114207	166925	103016	56598.6	46445.6	81850.3	58978.8	89346.8	33428.9	51983.2	63641.3	62050.9	76960.5	46550.5
Epimedokoreanoside II	948091	1.12679e+06	1.2745e+06	841217	1.11959e+06	695241	1.56956e+06	1.25908e+06	1.14148e+06	846632	731813	891992	1.14432e+06	1.16818e+06	1.05216e+06	1.23853e+06	916868	438259
Epimetendiol	22237	25121.6	2291.45	62099.7	1820.07	2788.44	28788.5	5610.85	7265.27	4434.88	7124.17	4021.36	7541.14	4640.33	6035.75	9289.85	8915.1	5301.42
Epinepetalactone	12454.6	15354.2	11488.4	17706.8	11134.8	20299	40446.7	12431.5	10681.1	11361.3	13694.5	11367.7	9556.71	14095.1	19360.5	15620.7	16377.3	16517.3
Epomusenin B	12994.8	11014.5	5523.19	5583.12	7431.23	12271.8	4891.03	8270.96	9637.6	11934.6	11528.6	10749.9	124843	144100	63092.7	48255.8	63111.2	101140
Epothilone A	7645.53	10186.5	3631.62	15129.5	5215.59	3064.79	14888.1	5095.43	6008.51	3758.11	6264.43	4964.31	4111.09	889.703	5180.57	10753.8	5747.69	12120.5
Epoxymurin B	30180.2	22386.6	28292	23040.4	84480.2	72401.2	9438.11	7118.56	7858.12	8452.65	9636.11	14363.5	145727	182404	77961.4	29907.1	75674.1	89502.3
Equisetolic acid	27210.1	24021.1	28565.2	24878.7	27284.8	23139.8	28544.9	27980.4	28110.2	20421	29206.6	21139.8	66316.8	49674.1	55428.2	36582.3	31897.9	40031.8
Erinacine A	1.70483e+06	1.79395e+06	377671	1.51037e+06	408658	602875	555694	1.26211e+06	1.90261e+06	501468	819866	494830	4.52687e+06	1.8696e+06	997727	724167	428238	1.26144e+06
Erinacine P	191590	193444	131039	210952	155350	144695	483232	99755.3	118756	82798.8	100510	103441	340524	280251	303956	4.92731e+06	7.928e+06	204352
Eriojaposide A	3914.4	2764.35	784.523	2442.33	1774.33	1797.53	0	1783.78	1918.98	680.642	485.488	1439.38	587.593	1154.32	68.5104	0	167.558	414.905
Erucicoyl-EA	1.37043e+06	3.31494e+06	2.57767e+06	1.98752e+06	1.89294e+06	4.70333e+06	9.16297e+06	6.10338e+06	3.06838e+06	1.65014e+06	3.27701e+06	1.16322e+06	4.95103e+06	1.1792e+06	1.73539e+06	1.91e+06	2.63921e+06	1.47987e+06
Erythrodiol 3-decanoate	90461	155722	377884	147016	379862	374495	508797	665573	213573	81535.7	126466	79769.2	52280.2	15156.5	42701.3	64005.1	102546	59546.7
Erythrodiol 3-palmitate	101505	70636.3	225256	51735.2	226785	149144	70677.1	89859.9	71888.5	122488	102085	95902.2	106735	575486	169011	168672	197274	68686.4
Erythromycin B	13790.3	3372.42	2559.96	2475.87	3999.6	7791.8	0	21193.6	34118.8	23995.8	24778.6	33575.7	64792	211709	29336.2	6329.08	6179.48	14815.7
Erythromycin D	105421	71468.7	43556.5	81987.9	58344.1	55594.1	18328.4	61425.3	63821.6	44397.9	49201.5	57212.9	164622	247870	135485	62843.7	68574.3	71150.7
Erythroxanthin sulfate	89037.7	68956	6603.2	43514.5	1961.37	17790.3	19535	83545.2	108392	71791.6	77527.8	74170.9	7583.39	7024.11	437.242	533.326	521.979	2982.07
Esculentic acid (Diplazium)	248469	802816	217919	303201	262717	166819	264019	243718	218425	241286	247714	293300	382267	1.17325e+06	459248	195061	272366	303419
Esculentic acid (Phytolacca)	592100	516274	719245	345026	339381	458944	696502	739786	1.20532e+06	1.71531e+06	1.59262e+06	1.4141e+06	118298	206756	108257	225512	531248	118125
Estramustine	0	0	48346.9	0	62097.7	24281.9	0	30620.6	18038.7	11509.9	15642.3	30741.7	177348	122859	85636.1	32261.3	6113.51	53243
Estriol	2.06315e+06	1.61029e+06	1.8363e+06	2.85944e+06	2.5243e+06	2.37555e+06	373948	1.69136e+06	1.55437e+06	1.17478e+06	1.196e+06	1.74733e+06	909336	1.12898e+06	519465	289154	364825	1.12019e+06
Estrone glucuronide	64443.3	56760.3	27461.4	57637.9	23996.9	35705.8	28421.4	30179.3	50084.1	28555.7	30389.9	31301.6	27756.9	27771.3	15524.1	26954.6	30462.2	27079
Estrone sulfate	4284.64	3654.13	15.0222	4132.19	11.8195	2116.14	0	794.285	696.721	434.357	349.146	595.844	1457.12	1394.28	114.886	979.293	1197.82	1908.97
Ethisterone	106996	111158	66893.9	114701	52919.9	77099	146926	68253.4	68113.8	79131.8	78615.5	79902.6	61910.9	76159.3	65444.1	71307.1	80199.8	74354.2
Ethyl (E)-2-nonenoate	3638.06	12707.6	7277.53	202923	113063	167783	27655.4	7129.9	4160.96	4174.01	6710.29	4168.98	9135.62	7607.62	6834.82	19048.5	30922.3	16829.1
Ethyl (S)-3-hydroxybutyrate glucoside	2312.97	2659.8	1786.81	2077.43	1586.8	1899.16	5850.12	2612.96	2017.56	1795.89	2472.4	1983.22	1241.52	622.328	2260.49	2364.17	3134.64	2850.5
Ethyl 2-hydroxy-3-(3-indolyl)propanoate glucoside	67187.8	132783	41029.5	109124	37859.5	45034.9	165440	54619.9	59892.7	50563.9	68816.3	56486.4	93197	119057	181790	113773	144250	174903
Ethyl 7-epi-12-hydroxyjasmonate glucoside	4393.44	5199.75	2893.78	9487.18	4425.89	5635.45	2029.15	1609.85	2380.36	2959.48	1617.58	2965.24	1862.09	1747.94	5318.15	5018.37	6759.36	496.498
Ethyl menthane carboxamide	19909.3	36062.7	23417.9	24576.2	20301	44923	107702	82458.1	31073	19192.7	51434.3	15150	87101.9	18804.1	34654.6	30753.2	29912.1	27968
Ethyl pentadecanoate	644059	781467	450402	901131	588088	482536	761467	391819	493632	328521	486488	489084	4.44459e+06	2.84099e+06	1.00391e+06	658628	669215	1.30758e+06
Ethyl undecanoate	135.799	446.672	1210.29	3032.26	4594.81	4124.2	38481.8	5009.27	3345.06	6209.4	4644.32	5711.06	3972.25	3381.71	4530.12	9248.25	9782.37	9961.86
Ethylene glycol distearate	3.73455e+06	4.01869e+06	4.07775e+06	3.5259e+06	3.13673e+06	2.65431e+06	3.59916e+06	3.44072e+06	3.9099e+06	2.56146e+06	3.82127e+06	2.53185e+06	5.04022e+06	3.66227e+06	3.18435e+06	3.11026e+06	2.85498e+06	2.306e+06
Etiocholanedione	22145.1	34666.2	8534.96	41219.8	12290.4	25494.5	75121	15921.1	7326.88	8634.77	15937.3	18077.9	13462.7	32503.6	39104.2	26339	27447.1	37803.5
Etonogestrel	29578.6	22459.7	42155.9	23454	53383.4	39003.4	12080.6	32222.9	41354.6	39920.4	37322	39980.3	0	0	0	0	0	0
Etretinate	115664	159940	1.96916e+06	135728	1.32209e+06	617335	172044	580669	853320	1.06822e+06	669478	1.0582e+06	2.15593e+06	1.95618e+06	1.06803e+06	592343	387209	501529
Euglobal V	18920.6	14002.2	7393.2	35844	14920.2	30992	8730.01	6285.15	5931.11	8459.96	8800.97	10135.7	22071.7	38329.8	35149.3	31953.9	39244.7	38471.3
Exiguaflavanone D	32315.9	41361.3	13952.6	44411.9	33029.4	26716.2	0	0	0	0	0	0	0	0	0	0	0	0
FAHFA 14:1(10Z)/3O(FA 3:0(2OH[S])	40666.7	43907.4	17702.4	41949.3	21158.4	40347.8	37841.6	17396.7	15583.9	21245	13992.6	25806.6	15523.5	16602.5	20082.6	26246.6	29164.8	28497.2
FMC-5(d18:1/20:0)	1238.87	879.894	1.00333e+06	802.334	804704	215110	269.666	812.628	2376.71	113516	2424.32	184775	5801.45	89499.9	2663.81	383.221	2235.07	52960.2
FMC-5(d18:1/24:0)	1.09301e+06	866237	1.02453e+06	467239	1.32789e+06	1.45608e+06	560401	496531	322273	559393	469027	443730	697016	872604	744376	983140	1.21282e+06	789268
FMC-5(d18:1/24:1)	717809	527323	686068	271455	935789	1.09014e+06	362981	456068	312169	516346	449129	382410	244944	337515	259377	319329	464513	217145
Faradiol laurate	9869.5	22385.4	12280.1	14731.2	5116.48	45067.2	72710.9	160123	39038	5909.69	15644.8	5592.62	21590.2	5857.64	8314.54	10585	17010.1	10637.9
Faradiol myristate	0	0	0	0	0	0	0	0	0	0	0	0	4859.97	62568.5	13601.9	8756.88	15081.8	929.346
Farfugin A	18219.6	21960.4	16316.5	20766.3	14516.2	13434.7	44016.4	17708.7	16747.2	16360.9	19122.5	15396.5	10313.8	8555.73	20797.2	23262.6	24601.3	20876.2
Farnesyl pyrophosphate	26150.2	12435.7	228858	44951.6	326692	151831	73195	161911	151928	213469	149743	238306	8805.55	19133.2	9592.93	13394.8	13661.7	9759.46
Fasciculic acid A	30146.9	21715.5	14318.3	11264.2	12808.4	19147	6638.75	50292.8	48929.7	41409.6	29985	34093.1	14650.7	24675.1	1146.4	255.856	327.259	1857.6
Fasciculic acid B	62660.6	70674.4	50025	36693	20765.3	48946.7	47493	108283	115519	46605	100133	50221.5	73396.8	65698.5	68544.2	57637.7	37943.9	18264.4
Fasciculic acid C	0	0	6182.15	0	8648.83	957.914	0	2588.99	2352.82	2456.03	1953.03	6216.06	4995.15	1966.22	2997.51	2275.94	469.416	1507.75
Fasciculol C	29041.1	23177.4	72217.4	17459.4	64632.7	47473.3	19707.8	55474.8	49448.1	52548.7	43359.9	45970.6	62390.7	94799.4	65090	59165.4	28895.7	20260.9
Finasteride	105961	74722.3	51599.1	261905	163207	301468	25176.4	52199.2	32950.6	69136.6	47062.4	105299	211127	243470	163248	151682	188785	266871
Floionolic acid	895255	1.07015e+06	30174.3	1.15997e+06	11326.9	343763	1.47195e+06	586415	676386	420700	708153	410628	520426	419875	537060	472793	391531	577076
Flowerine	351914	285470	488049	493350	410432	383761	37060.4	353448	268749	193345	191583	279740	93326.8	90879.5	87360.4	53504.5	58251.4	118102
Flumethasone Pivalate	205.113	0	32892.1	0	70032.1	13772.9	0	0	51.8464	1104.33	0	1907.14	0	37.7483	0	488.139	562.221	0
Fluorometholone	64540.9	78230.2	144576	56440.8	86143.3	57362.9	87063.2	116798	86267.6	93441.1	98286.1	120458	23367.4	94679.5	57171.1	18387.3	22347.5	41448.5
Formebolone	107389	109523	50619	138767	99097.4	108521	119197	100325	93595.1	85958.8	86120.4	79970.7	58049.4	85643.6	65580.5	22688	54242.8	119815
Fucalpha1-2Galalpha1-3Galalpha1-4Galbeta1-4Glcbeta-Cer(d18:1/24:1(15Z))	441.912	1286.65	112614	4729.22	67603.1	167594	506716	157844	245506	407005	307229	153541	146788	119575	189433	202602	159996	101253
Fucoxanthin	440424	362578	339798	820894	713560	654343	1233.15	427256	324589	274114	249877	488101	253615	239149	49056.7	24190.2	16371.8	54683.7
Fujikinetin	311612	317502	322469	249869	255597	309005	867211	222173	132972	307777	205858	287987	40728.6	89616.9	171788	203445	321538	37726.5
Fulvinervin B	6.32963e+06	5.23765e+06	97393.8	6.94962e+06	32081.7	3.2283e+06	4.65404e+06	8.6544e+06	1.05538e+07	7.82393e+06	9.462e+06	7.58686e+06	7.654e+06	9.65837e+06	3.6778e+06	7.54817e+06	8.30221e+06	8.50684e+06
Fusarin C	20383.5	46384.3	14750.7	37522.8	8429.96	13563.5	206302	50206.3	54106.8	17934.2	36690.4	18011.8	48574	20514.6	76433.1	82444.3	64548.1	51473.9
Fusidic Acid	141675	164522	117381	152264	110652	144431	265148	112818	98911	125726	104571	123412	79879.8	79901.5	101288	122890	157087	92131.4
GM4(d18:1/18:0)	71459.1	72961.4	78101.3	57357.6	67134.9	39941.3	136086	111655	90429.2	66246	59459.7	65228.9	60261.2	54698.6	82110.2	109809	74547.9	31324.5
GM4(d18:1/26:0)	88263	33603.8	291407	2508.72	140519	145858	199054	369569	620931	1.2209e+06	957776	717543	138836	273941	0	1869.06	0	10841.4
GS 1500	48635.7	47390.1	160822	20334.6	127525	76287.3	1143	50815	66308.6	32556	27922.2	22423.1	87442.8	130614	93238.5	62341.3	59350	35965.6
GalCer(d16:1/23:0)	1.63131e+06	1.86966e+06	1.79393e+06	1.62252e+06	1.39e+06	1.59254e+06	2.8674e+06	1.7676e+06	1.79967e+06	1.6411e+06	1.75411e+06	1.61605e+06	1.44461e+06	1.14832e+06	1.59244e+06	1.69114e+06	1.86176e+06	2.08929e+06
GalCer(d18:0/16:0)	51316.8	33720.8	68767.5	27995.7	225651	241168	28611.7	190179	116889	151909	129413	203304	500083	1.49523e+06	311316	117753	135676	149385
GalCer(d18:0/24:0)	4957.26	7006.31	8024.79	9153.44	6957.78	10311.5	12579.5	9717.59	4822.77	5825.5	2881.81	7069.1	6423.15	6446.14	11607.5	9325.69	11903.8	9619.51
GalCer(d18:2/20:0)	156549	156596	265701	117091	221639	219310	190360	203291	215684	212538	212645	197027	201883	369555	149752	145805	159666	203824
GalCer(d18:2/21:0)	217418	193855	325672	141059	193349	182916	120054	361590	396203	379723	357680	346732	948063	551218	288137	224936	234694	665359
GalCer(d18:2/22:0)	400040	393602	578142	427198	464692	457646	574250	404136	454109	444901	455732	446119	444337	347435	360734	368956	387675	522425
GalNAcalpha1-3GalNAcbeta1-3(GalNAcbeta1-4)Galalpha1-4Galbeta1-4Glcbeta-Cer(d18:1/24:1(15Z))	25698.2	34867.4	17764.4	54064.9	18514.8	22933.2	53918.7	25096	17347.1	18776.3	23798.4	18309.7	14786.9	12791.8	20465.4	29781.2	33076.7	31091.1
Galactosylceramide (d18:1/14:0)	1.38192e+06	1.33224e+06	1.72958e+06	1.1413e+06	1.55748e+06	1.49812e+06	1.49533e+06	1.46789e+06	1.46086e+06	1.74026e+06	1.51306e+06	1.57256e+06	1.38527e+06	1.24531e+06	1.00148e+06	1.07446e+06	1.29502e+06	1.84044e+06
Galactosylsphingosine	55537.5	53515.7	85335.7	52927	75136.2	38326.4	30719.9	25773.3	24973.9	26608.7	21213.4	33101	26439.4	23318.3	23028.1	21779.8	23053.8	17245.6
Gamma-linolenyl carnitine	132227	118847	158020	73073.7	106834	89762.4	95391.7	97819.8	102626	105000	109422	96211.9	112901	154962	121164	105287	114072	60327.9
Ganglioside GA2 (d18:1/24:0)	229855	159864	437827	62797.4	329872	409784	111577	393423	487805	821539	729139	647110	536639	613652	370086	375078	425617	527148
Ganglioside GA2 (d18:1/25:0)	87118.2	88238.8	86297.1	122842	113115	75580.8	8050.55	79805.2	78678.9	74948.8	78668.2	78226.5	51095.2	86400.6	144558	117474	134432	73114.9
Ganglioside GA2 (d18:1/26:0)	62180.5	31178.6	104991	8416.35	109082	99097.7	30577.2	60280.3	67756.8	103375	87141.8	84591.2	20416.8	80850.3	55401.9	69265.9	72909.2	29400.4
Ganglioside GA2 (d18:1/26:1(17Z))	180321	136909	248545	45072.4	267933	210047	162444	184941	204771	274223	294979	239156	262042	596410	397913	453952	516368	389232
Ganglioside GM3 (d18:0/23:0)	0	0	0	0	0	894.928	0	4.98015	0	0	0	0	35607.3	78513	130604	20049.5	3427.14	15656.7
Ganglioside GM3 (d18:1/20:0)	836626	976627	1.5129e+06	901696	1.71768e+06	1.68454e+06	2.60346e+06	1.66323e+06	1.80086e+06	1.19433e+06	1.39924e+06	1.09224e+06	2.48001e+06	1.56397e+06	1.4295e+06	1.54175e+06	1.30317e+06	1.00893e+06
Ganglioside GM3 (d18:1/22:0)	257135	369131	153244	306032	131346	214246	1.00119e+06	373662	240354	223607	315835	217425	163299	31183.3	501612	484776	393109	350407
Ganglioside GM3 (d18:1/25:0)	7313.15	2191.91	0	1283.44	3466.41	1732.7	0	15102.6	13745.4	1114.16	11428.9	1541.11	62385.3	41694.6	15225.7	10436.5	2535.03	0
Ganoderic acid A	60803.2	45712.5	163181	38266.7	123037	60583.4	32892.7	56949	63284.6	133882	69977.3	138299	28175.9	49181	16520.7	13926.9	16120.8	21040.1
Ganoderic acid DM	11376.4	8802.75	10265.8	6954.67	9161.53	7966.99	7831.19	6222.63	6523.44	7161.74	6425.47	6311.77	763.202	1711.85	2437.17	2671.21	2671.97	2666.32
Ganoderic acid H	1476.83	3444.56	2407.95	2272.27	404.411	1697.25	7094.53	5458.46	6676.99	2774.38	3431.99	2214.86	3372.78	1498.13	2707.9	4480.63	1964.73	812.818
Ganoderic acid I	946896	714260	2.13461e+06	1.58609e+06	2.40271e+06	2.34489e+06	407598	492204	298179	999885	471085	1.07744e+06	111687	466278	741387	696174	951259	53186.6
Ganoderic acid Mb	0	0	0	0	589.641	696.199	104224	52300.6	49787.6	54127.8	54353.9	60217.3	0	135.311	8099.17	8001.49	14235.4	0
Ganoderic acid Mg	0	0	100630	0	95046.7	30899.4	71974.5	17368.7	8252.52	26125.9	18219	22061	486.57	1786.31	25521.8	61385.9	52932.7	0
Ganoderic acid Mi	61708.3	46134	65992.1	40313.7	70118.7	38018.1	30967.5	83680	84099.4	88089.4	82290.3	98645.6	117909	188740	74336.5	47988.2	46821.9	58050.7
Ganoderic acid Mj	145242	110236	129298	87935.3	119572	99219.7	58614.6	211584	233874	176076	179048	196621	346794	503350	110389	69352.7	66363.7	113360
Ganoderic acid Mk	513.883	0	180793	4289.88	183915	110944	296221	54773.3	34283.9	84633.7	65176	70371.5	2768.48	9116.65	97716.1	152324	134239	6068.37
Ganoderic acid N	137758	92196.4	90062.1	133627	103814	153845	21132.8	73280	46597.1	85163.8	57739.9	87288.3	34591.1	113190	81432.5	62485.1	94854.4	12647.8
Ganoderic acid R	337227	343203	52699.7	341013	126450	217310	193846	113058	138479	189889	89659.7	109352	243505	268771	199678	252100	432464	238299
Ganoderic acid V1	89065.2	78612.8	41326.2	84427.1	44943.9	48496.1	3923.67	43730.5	41055.1	43068.2	35502.4	48813.7	22367.3	26833.3	13672.2	5939.41	9491.04	17480.3
Ganoderiol C	4718.32	5217.75	7323.26	6192.37	13840.8	6629.93	3313.87	4149.85	5106.87	3776.86	4390.97	8673.28	7723.74	9397.89	6262.03	5619.86	3196.75	6543.03
Ganoderiol G	684128	764539	701918	679555	609256	689717	1.39773e+06	639124	555120	685274	667875	633713	596600	558112	711476	737906	885106	473010
Ganoderiol I	66213.7	91562.7	92128.4	86105.1	77552.6	77879.5	121037	66537.6	53013.1	69536.8	61372.7	69130.8	64726	84794.3	70338.9	78783.5	101841	36522.1
Ganolucidic acid A	57928	58178.6	234751	18675.3	47798	85851.7	84044.6	100959	135440	510867	164943	523095	1275.86	1408.55	3822.25	7221.03	7597.17	7829.2
Ganolucidic acid E	22742.1	24087.6	71170.3	47374.6	53595	110785	81327.5	35113.6	29231.3	104850	35716.9	115151	13860.1	12864.7	29443.1	32975	35809.1	27790.4
Genistein 7,4'-bis(O-glucosylapioside)	670033	752220	575182	522219	426950	551626	1.70564e+06	518423	467370	563728	677120	513514	404045	446858	701205	660356	803980	532608
Geranyl acetate	145228	195545	132351	187250	126400	166623	450707	227541	164477	130075	171776	126229	224167	133029	209435	217676	211559	236589
Geranyl acetoacetate	33904.1	36876.5	60070.4	38184.7	60637.6	41200.6	81997.7	42463.2	28185.5	38860.9	34524.9	39103.1	26909	29903.7	39686.8	43929	51334.5	36954.7
Geranylcitronellol	9893.32	11731.4	16705.5	17750.9	29103.2	12522.9	21564.2	9261.05	7408.81	7865.67	8709.64	9011.95	12102.2	14111.7	11446	16907.2	17005.7	16255.2
Geranylfarnesol	11410.1	16129.4	2572.1	35349.8	3223.86	7511.82	40813.7	11668.7	4811.92	3060.14	7822.97	6617.71	475.388	800.755	8378.6	17948	13596.2	10998.8
Gestodene	98933	84604.4	51469.3	273154	134379	172758	3552.86	44399.6	46329.2	53217.5	48906.2	62836.5	432761	247122	210269	163540	226019	489224
Gibberellin A60	13529.6	18257.2	30523	10863.4	15748.1	9310.9	85288	107623	55527.2	53364.7	32078.6	73509.5	33316	50320.8	8600.15	15920.4	22436.9	4854.71
Gibberellin A62	28207.2	29111.3	17952.5	30409.2	15294	35402.1	11094.6	14235.5	23874.9	42991.2	27473.7	40277.9	5245.24	5625.65	2177.33	2135.96	2756.69	2930.24
Gingerglycolipid A	1.91489e+06	1.60014e+06	3.83196e+06	3.49322e+06	4.51641e+06	4.5229e+06	1.69178e+06	1.01331e+06	666006	2.09382e+06	1.01847e+06	2.25025e+06	198810	987428	773363	692541	876196	22894.4
Gingerglycolipid B	4.80779e+07	4.54027e+07	4.83789e+07	8.22613e+07	4.88981e+07	6.3133e+07	3.67292e+07	1.68537e+07	1.36637e+07	2.95761e+07	1.77878e+07	3.22824e+07	1.16027e+07	3.07145e+07	3.27509e+07	3.07645e+07	3.46942e+07	3.82559e+06
Gingerglycolipid C	6.82712e+06	6.07721e+06	5.52683e+06	1.01023e+07	5.63076e+06	8.08253e+06	3.08858e+06	2.28421e+06	2.14176e+06	3.80141e+06	2.67496e+06	4.13053e+06	926546	2.39414e+06	2.23854e+06	2.04668e+06	2.16598e+06	303510
Ginkgolide A	1444.79	1147.03	34.4361	792.14	0	244.028	0	34.8191	28.3046	1.1039	56.3	50.6891	7776.49	9147.81	2138.73	2554.07	3130.02	8039.95
Ginkgolide C	101239	238084	107132	48456.6	52462.6	56363.1	597960	300196	186565	260129	258499	221635	128991	492530	302481	110554	210157	240877
Ginsenoside B2	12328.8	70833.9	117560	43574.6	760092	38921.7	4690.81	11363.2	5151.06	8660.36	5107.06	12158.6	109763	356013	203098	193030	100250	43367.7
Ginsenoside C	6477.8	6307.53	10654	3707.49	11286	10064.1	3818.4	12494.5	16038.5	12233.9	9060.97	14288.1	31559.8	46609.5	17069.5	12512.1	9150.81	27692
Ginsenoside F1	1.23375e+06	1.30207e+06	704197	1.64687e+06	765067	1.06043e+06	362075	687057	648551	641372	686310	669389	5.98191e+06	7.08958e+06	3.99612e+06	2.85726e+06	2.95298e+06	3.63604e+06
Ginsenoside La	284594	262122	282388	274784	385920	226960	115048	314861	276300	184980	214755	210397	345834	573041	437027	272144	219111	251667
Ginsenoside M7cd	260768	171752	85111.8	266523	133310	231560	60106.2	286498	246338	119455	164790	142891	1.54409e+06	952733	1.53964e+06	802988	656579	1.62079e+06
Ginsenoside Rg6	196766	296679	215603	250518	187915	204403	616567	259865	198678	186913	196208	195882	296597	167305	262589	375884	335309	255886
Ginsenoside Rh5	22053.5	10556.8	27138	14876.8	54579.5	54656.6	5650.64	43602.2	35183.3	36418.7	15901.7	42943.7	429564	246090	208090	54894.1	58651.8	412321
Ginsenoside Rh6	3.00174e+06	2.88061e+06	3.5361e+06	3.19567e+06	4.18125e+06	3.86557e+06	3.56035e+06	3.36666e+06	3.0656e+06	3.0111e+06	2.94587e+06	3.49233e+06	8.67816e+06	9.12148e+06	9.45185e+06	6.41935e+06	4.83332e+06	3.04165e+06
Ginsenoyne A linoleate	147470	165534	159524	204443	151856	170067	463474	123338	112113	144828	119859	134329	37839.9	53934.5	152044	187620	249157	92447.8
Ginsenoyne D	377486	326628	182389	624597	412614	460338	252974	173175	166525	159098	155845	180573	894174	744133	784352	630398	619893	967884
Ginsenoyne J	370433	333120	229875	756866	455915	442649	337259	197754	195604	203986	193458	230968	1.07466e+06	712171	705237	642905	692670	1.00042e+06
Glandulone B	300.25	147.466	46706.9	303.263	45258.1	15117.1	35905.2	12490	7205.98	14572	9734.6	13896.3	1006.36	2316.54	15598.4	24548	27447	3957.57
GlcADG(18:3((9Z,12Z,15Z)/16:0)	589768	388313	877200	319217	1.19756e+06	666365	188562	746512	730507	704336	522264	661153	868135	1.52127e+06	613193	369674	351701	379620
GlcCer(d14:1(4E)/22:0(2OH))	4.0334e+07	3.314e+07	6.48357e+07	1.56506e+07	4.76484e+07	3.95793e+07	1.72978e+07	5.12513e+07	6.50371e+07	6.69566e+07	6.14644e+07	5.26652e+07	5.86006e+07	4.38438e+07	1.94757e+07	1.56808e+07	1.81166e+07	4.76002e+07
GlcCer(d14:2(4E,6E)/16:0)	56433.3	49483.9	56199.2	44547.3	57748.4	52783.4	61021.3	87820.8	67991.1	70036.4	56417.4	77104.5	350439	658396	224751	119988	123996	92154.7
GlcCer(d14:2(4E,6E)/18:0)	6358.3	3067.06	3606.07	6024.99	12838.2	4996.87	3831.17	5094.05	4035.37	4461.27	3514.76	6325.17	243660	604966	170919	55675.9	58548.5	37098.1
GlcCer(d14:2(4E,6E)/18:1(9Z))	81555.8	80700.2	62022.5	110820	63410.8	67977.4	110994	66546.5	79156.1	68629	69658.5	72238.5	1.17661e+06	1.64976e+06	440905	193631	211887	329854
GlcCer(d14:2(4E,6E)/22:0(2OH))	1.3038e+06	953171	2.47036e+06	469853	1.99286e+06	1.56087e+06	659079	1.99972e+06	2.56065e+06	2.94558e+06	2.58388e+06	2.46606e+06	1.64415e+06	1.59689e+06	488705	365880	441585	893979
GlcCer(d14:2(4E,6E)/24:0(2OH))	29392.7	26530.9	45141.6	6025.29	26292	23348.3	8399.75	49103.3	52278.8	58135.6	51472.4	42535.3	55096.7	61156.3	40203.8	14000.2	19399	36126.8
GlcCer(d15:1/18:0)	2.0638e+06	1.73363e+06	2.83211e+06	1.38113e+06	3.18355e+06	2.60827e+06	1.70708e+06	2.45659e+06	2.44516e+06	2.90215e+06	2.65954e+06	2.83316e+06	3.3073e+06	4.07816e+06	1.83903e+06	1.23956e+06	1.90249e+06	2.95575e+06
GlcCer(d15:1/20:0)	145863	105663	376453	58913.8	560584	258413	62763	399401	427776	404158	371141	383426	459379	654571	140877	71530.7	80511	132230
GlcCer(d15:1/22:0)	2.34955e+06	2.52537e+06	2.97291e+06	2.16746e+06	2.43348e+06	2.59614e+06	3.79207e+06	2.68147e+06	2.79986e+06	2.75143e+06	2.88644e+06	2.68758e+06	2.56453e+06	2.4192e+06	2.29179e+06	2.25562e+06	2.55231e+06	3.09743e+06
GlcCer(d15:2(4E,6E)/18:0)	969543	651516	1.28877e+06	703495	1.97773e+06	1.33507e+06	424973	1.84994e+06	1.38851e+06	1.53652e+06	1.16524e+06	1.68276e+06	2.55917e+06	4.60953e+06	1.10533e+06	652824	642659	829094
GlcCer(d15:2(4E,6E)/20:0)	308950	202348	689208	194595	1.0671e+06	552531	128067	899886	615314	808154	566185	897292	797474	1.57161e+06	376394	190699	218290	295837
GlcCer(d15:2(4E,6E)/22:0(2OH))	73248.2	102455	81907.8	204319	74553.9	71337.6	241735	97663.5	101331	95356.4	84777.1	98365.4	16395.6	15020.8	61625.1	90765.3	83182.2	46751.8
GlcCer(d15:2(4E,6E)/22:0)	58482.7	68985.9	69369.3	72655.9	63019.1	67366.2	108770	66246	56947.7	64769.1	63219.9	73282.7	52600.2	72297.8	66860.4	59344.1	66004.5	86912.2
GlcCer(d16:1(4E)/22:0(2OH))	5.32326e+06	3.52509e+06	1.05251e+07	1.14854e+06	7.43498e+06	6.01589e+06	1.26176e+06	7.26748e+06	9.97932e+06	1.12793e+07	1.02337e+07	8.83154e+06	9.36171e+06	6.73387e+06	1.9214e+06	1.21957e+06	2.0133e+06	7.27879e+06
GlcCer(d16:2(4E,6E)/18:0(2OH))	6.4573e+06	5.33353e+06	5.74774e+06	3.1655e+06	4.09233e+06	4.80079e+06	2.49733e+06	9.91522e+06	1.24879e+07	1.09169e+07	1.06384e+07	8.66699e+06	4.49163e+06	3.07752e+06	1.21969e+06	834265	888750	2.67118e+06
GlcCer(d16:2(4E,6E)/18:0)	250482	173529	547901	97319.2	391140	275159	89649.1	384716	500065	538639	439677	395356	328197	271764	83546.9	54709.3	51436.2	179350
GlcCer(d16:2(4E,6E)/24:0(2OH))	213828	161040	341346	81369.6	245153	215982	101881	357988	441276	429035	453148	366011	92515.2	100931	38233.8	40137.9	47030.2	69822.6
GlcCer(d18:0/14:0)	109716	65128.4	156828	96826	346024	425684	44990.8	366401	269305	305511	244837	401683	899587	2.87894e+06	525549	295643	335075	306437
GlcCer(d18:0/18:0)	91369.7	51192.2	209090	18168.6	236800	135762	8797.6	156564	165149	232158	179701	201015	146622	300234	55288.7	21810	31501.4	80296.5
GlcCer(d18:0/20:0)	2.39952e+06	2.37684e+06	4.17882e+06	1.74774e+06	3.35479e+06	3.19279e+06	2.76964e+06	3.02945e+06	3.33356e+06	3.2805e+06	3.16503e+06	2.92219e+06	3.08497e+06	3.60744e+06	1.96163e+06	1.88443e+06	2.11708e+06	3.06543e+06
GlcCer(d18:0/22:0)	2789.38	7361.03	3519.78	179581	24107.8	11902.8	60221.8	4332.07	3864.38	22252.7	3323.51	3378.54	2997.8	4830.52	6809.23	19458.8	6027.05	18077.9
GlcCer(d18:1/16:0)	4.73591e+06	4.32452e+06	7.17133e+06	2.81195e+06	5.84677e+06	5.17526e+06	4.37275e+06	6.08134e+06	6.92091e+06	7.4702e+06	7.0076e+06	6.64421e+06	4.12759e+06	3.47813e+06	2.48603e+06	2.24514e+06	2.71115e+06	4.19289e+06
GlcCer(d18:1/18:0)	984027	843672	1.48524e+06	435046	1.18162e+06	990186	719606	1.21531e+06	1.50872e+06	1.63075e+06	1.56361e+06	1.36616e+06	624251	655831	329931	253384	291393	553377
GlcCer(d18:1/20:0)	2.45788e+06	2.68866e+06	3.18585e+06	2.3525e+06	2.47193e+06	2.61626e+06	4.15881e+06	2.67861e+06	2.78322e+06	2.75424e+06	2.87753e+06	2.63064e+06	2.64165e+06	2.11203e+06	2.30066e+06	2.47729e+06	2.68156e+06	3.20635e+06
GlcCer(d18:1/22:0)	2.49181e+06	2.77757e+06	2.83613e+06	2.44639e+06	2.15859e+06	2.43816e+06	4.43623e+06	2.69147e+06	2.81901e+06	2.7069e+06	2.81853e+06	2.5574e+06	2.35341e+06	1.82337e+06	2.44722e+06	2.71752e+06	2.84278e+06	3.32014e+06
GlcCer(d18:1/23:0)	950782	1.13691e+06	1.01105e+06	1.03207e+06	759889	907831	1.83392e+06	1.04216e+06	1.0234e+06	1.01327e+06	1.0384e+06	987670	756893	613797	971338	1.08201e+06	1.13397e+06	1.22254e+06
GlcCer(d18:1/24:1(15Z))	123541	143462	255741	156822	196402	170032	200453	152250	185625	157620	171135	152587	231506	128124	120130	129514	137890	221109
GlcCer(d18:1/25:0)	566742	661168	573641	602577	472989	501722	1.01558e+06	555603	571206	553298	548288	553866	512538	446113	591627	646572	702385	766205
GlcCer(d18:1/26:0)	675185	758438	662658	652939	485734	615136	1.21328e+06	670941	677730	685915	661698	678156	544469	465915	668300	745705	809229	852174
GlcCer(d18:1/26:1(17Z))	108044	64223.6	261055	60412.2	179184	116212	79941.4	196524	263103	316260	281686	201842	2.88397e+06	2.02334e+06	578449	383546	491997	2.32898e+06
GlcCer(d18:1/9Z-18:1)	225557	190795	403815	120412	514380	392103	39070.8	452926	518474	499515	377858	449697	1.36388e+06	3.25292e+06	467021	161569	167581	342085
GlcCer(d18:2/20:1)	3.10358e+06	5.67181e+06	1.04747e+07	3.0137e+06	8.21559e+06	8.76601e+06	1.43593e+07	9.39989e+06	9.40425e+06	1.28417e+07	1.09118e+07	1.04832e+07	6.6264e+06	8.89153e+06	4.6262e+06	5.07597e+06	5.27017e+06	3.64725e+06
GlcCer(d18:2/23:0)	3368.8	6351.63	4113.44	6633.97	1495.61	4780.49	8825.06	3543.12	2686.87	2838.31	5333.57	6202.79	3079.64	1751.36	5210.16	6012.81	5319.63	7202.91
Glucoconvallasaponin B	151711	153529	128710	112626	75594.8	87297.8	365339	126545	153973	149615	137644	143527	65967.8	34426	107897	125463	151293	112085
Glucosylgalactosyl hydroxylysine	23477.6	34880.6	39652.5	19064.6	28948.2	17372.1	11171.4	25729.4	30927.6	34536.4	25613.7	38312.3	14000.2	31151.4	10100.6	580.696	1695.68	5711.2
Glycerol 1,2-didodecanoate 3-tetradecanoate	575010	696386	540097	730761	597251	633067	1.01092e+06	585200	608487	513469	618116	689820	495832	408977	647758	720654	702055	796635
Glycerol 1,2-dioctadecanoate	1.87498e+06	2.01351e+06	2.13593e+06	1.80693e+06	1.5223e+06	1.77112e+06	4.94423e+06	2.19112e+06	2.10578e+06	1.47408e+06	2.70479e+06	1.31955e+06	1.99257e+06	1.25378e+06	2.11951e+06	2.46751e+06	2.28406e+06	1.85724e+06
Glycerol 1,3-didodecanoate 2-decanoate	321755	229579	635224	257032	1.02814e+06	726875	215561	376511	316196	660632	382768	717376	411398	745383	219653	206539	325738	381561
Glycerol 1,3-dihexadecanoate	2.11044e+06	2.1725e+06	2.08192e+06	1.98692e+06	1.9033e+06	2.46165e+06	4.52193e+06	3.17633e+06	3.3157e+06	1.62949e+06	4.5552e+06	1.69651e+06	4.06991e+06	3.0386e+06	2.5972e+06	2.65479e+06	2.5011e+06	1.98805e+06
Glycerol 1-(5-hydroxydodecanoate)	7419.27	7173.69	7988.98	39673.1	6042.3	8624.61	24671.3	8289.28	8162.6	10803.4	3641.48	10455.1	20653.7	10511.1	7096.63	18842.4	8354.3	15827.7
Glycerol 1-(9Z-octadecenoate) 2-hexadecanoate 3-octadecanoate	6.8806e+06	7.68599e+06	5.21456e+06	1.55233e+07	6.58842e+06	7.56083e+06	1.19983e+07	5.60005e+06	9.99382e+06	9.58852e+06	1.47889e+07	1.11081e+07	5.10619e+06	4.42324e+06	7.19956e+06	8.86044e+06	6.51789e+06	7.81589e+06
Glycerol 1-(9Z-octadecenoate) 2-octanoate 3-tetradecanoate	1.18245e+06	1.22127e+06	1.33984e+06	1.24342e+06	2.66558e+06	2.28308e+06	2.31881e+06	1.35149e+06	1.09249e+06	1.47154e+06	1.29544e+06	1.8247e+06	1.52119e+06	2.30205e+06	2.23529e+06	1.9774e+06	2.56965e+06	2.22236e+06
Glycerol 1-(9Z-octadecenoate) 2-tetradecanoate 3-phosphate	1.07069e+06	1.02995e+06	1.57927e+07	3.03401e+06	1.35302e+07	6.70015e+06	9.31888e+06	2.50957e+06	1.81104e+06	4.68028e+06	2.8332e+06	6.67044e+06	7.86854e+06	5.77391e+06	5.06438e+06	5.23189e+06	4.76594e+06	3.14431e+06
Glycerol 1-dodecanoate 2-tetradecanoate 3-octanoate	253005	277150	312997	322370	349958	404716	403966	261736	275353	266909	284900	313842	218530	196000	264862	257359	282016	305192
Glycerol 2-(9Z,12Z-octadecadienoate) 1-hexadecanoate 3-O-[alpha-D-galactopyranosyl-(1->6)-beta-D-galactopyranoside]	2.38894e+08	2.27552e+08	2.72031e+08	1.55959e+08	2.26195e+08	2.25233e+08	1.98328e+08	2.68288e+08	2.95893e+08	2.72929e+08	2.80575e+08	2.31605e+08	2.65875e+08	3.45443e+08	2.41736e+08	2.12231e+08	2.20541e+08	2.46988e+08
Glycerol tributanoate	2.34933e+06	3.01007e+06	2.13189e+06	3.36821e+06	1.71274e+06	1.25095e+06	6.11787e+06	2.67816e+06	3.31394e+06	1.996e+06	2.9153e+06	1.75448e+06	3.59933e+06	2.89084e+06	3.81633e+06	4.5372e+06	3.23571e+06	1.45831e+06
Glycerol triheneicosanoate	72047.5	89889.2	64295.2	96347.1	71743.6	65228.8	110195	57140.3	52255.9	48544.6	67862.9	68461.6	47192.8	36182.8	66083.3	75797.7	64718.5	80469.3
Glycerol trinonadecanoate	531466	618448	438450	790894	512564	508023	887413	432463	499660	502337	648779	592816	351155	295334	535135	612775	518538	587162
Glycerol tritridecanoate	12932.7	19532.4	18450.2	21647.4	15615.7	26608.7	24388	16642.3	15826.2	15168	19443.6	26853.2	9401.12	7050.44	19487.5	16845.1	15817.9	16412.2
Glycerol triundecanoate	99470.8	111984	127993	115711	128719	117897	152241	82984.4	86611.6	103824	95426.3	104329	95240.1	111304	99104.3	93085.8	91849.5	116510
Glyceryl 5-hydroxydecanoate	7779.5	5603.24	8992.52	5313.5	4011.16	7189.15	18102.4	8320.18	4569.4	6831.33	7278.14	8318.85	3218.24	4255.69	5559.13	5584.59	7981.62	6385.32
Glycinoeclepin B	41814.4	66521.3	23235.1	16858.8	6697.32	15371.9	33434.8	17640.1	18003.2	27162.3	20063.1	21629.5	21184.4	49359.8	13728.4	6103.77	11999.5	8339.72
Glycinoprenol 9	4382.74	2451.11	1733.13	3328.59	1657.74	801.622	4534.03	2051.69	2046.58	979.206	4211.34	2789.06	2223.8	1175.55	3762.59	2579.17	11559.4	4154.63
Glycocholic acid	0	0	0	0	0	0	0	1.43901	0.998415	0	0	0	28237.7	24481.2	3175.94	1785.85	3585.7	21483.1
Glyuranolide	794964	372114	636222	300320	291058	290306	140932	17505.4	38510	11594.6	61418.3	10638.6	277966	51435.4	27662	23700	27002.1	11748
Gondoyl-EA	838239	1.97924e+06	1.38675e+06	1.15613e+06	1.05228e+06	2.79446e+06	5.6975e+06	4.09929e+06	1.79226e+06	918192	2.37988e+06	631056	3.60627e+06	692021	1.19397e+06	1.27074e+06	1.52671e+06	953844
Goshonoside F1	194860	125120	168234	378380	289186	361017	19040.8	84682.9	94172	146937	95686.8	161225	435449	932335	679792	349755	390332	297710
Goshonoside F3	8748.32	52907.4	3704.77	23070.8	6070.51	1896.01	42308.3	12386.3	11920.8	4868.88	12300.2	6415.64	20070.6	192458	60266.7	17284.4	22656.8	60074.2
Goshonoside F6	18877.1	12482.3	381.562	26787	486.278	21866.4	26258.5	18132.2	21686.1	19888.6	24326.6	17884.6	56026.3	64429.6	29915.5	40718.5	42728	53704.2
Goshuyic acid	80577.2	111505	74807	62066	73120.8	140393	211888	264759	121193	68814.6	123833	61713	268585	95241.1	105860	80964	98028.4	119421
Gossyvertin	34628.4	28956	28175.8	38605.1	26137.7	32938.7	31304.9	24319.7	29239.9	30590.9	31287.8	37449.7	29568.9	71643.2	25821.5	23385.1	23367.7	32273.7
Goyaglycoside g	14280.2	1662.35	3678.21	18529.8	1737.82	9510.07	0	2729.09	2392.19	4603.59	0	4907.41	3166.29	12014	1979.18	913.673	0	0
Goyaglycoside h	48343.4	21319.2	21968.9	50123.4	32299.2	21793.2	17189.6	11795.6	8884.57	5601.1	9451.43	20826	8292.1	45275.1	8024.25	6939.68	10168.2	4548.63
Grewinol	41446.4	52874.7	42423.1	54650	44981.2	37208.7	93720.8	39415	45372.7	35792.2	57656.7	52578.8	46194.5	39967.5	49473	56579.7	47017.4	53989.5
Guaidiol	127218	149217	102626	132825	100510	184782	488392	284857	210335	162553	209477	162037	184333	110579	152535	176251	177253	144916
Guaiol acetate	238034	171854	36363.1	104922	39650.6	223011	188879	159684	181602	215020	230952	192594	584283	711337	352974	296699	370341	514243
Guggulsterone	139449	160716	2.43599e+06	238136	2.26892e+06	989728	592449	1.1013e+06	1.0853e+06	1.08391e+06	925112	1.43103e+06	2.57104e+06	2.28087e+06	1.2813e+06	943607	586302	845253
Halaminol A	39310.9	59693.4	258504	91586.7	232292	159235	179899	189816	143664	131840	129856	141119	162095	119714	141714	146307	143059	46544.2
Hebevinoside IV	167514	216933	89895.8	167012	56357.6	119803	133670	66074.5	56124.1	93585.9	73183.7	88367	125586	285041	85504.5	39657.6	78970	55447.7
Hebevinoside XI	625437	587277	450134	597912	444254	434907	530808	797982	545151	551209	456480	511187	947404	829812	779540	473357	346698	386390
Hebevinoside XIII	665863	548957	732389	618159	1.01994e+06	382583	88247.2	483724	581157	630583	602197	775285	556049	834611	659516	254675	319260	291061
Heliangin	33108.5	31905.9	30029.8	28731.4	26136.4	16019.5	1546.51	15881.4	13988.2	15231.1	12903.7	23533.8	5806.84	2976	2935.12	428.948	929.059	4313.64
Hellebrin	12464.9	18556.9	4457.02	16653.4	1963.63	8469.16	21600.4	7015.24	4710.27	6144.61	8635.04	6715.51	293.565	728.292	14252.7	18205.8	19094.6	16473.9
Heptacosan-12-one	23839.4	35279.4	32908.8	27807.6	23257.4	74456.7	144813	79678.3	29073.5	23998.3	52249.7	14470.1	54801.4	16762.5	29996.8	24155.9	29064.4	28146.4
Heptadecanoic acid	863219	1.14248e+06	843717	1.12178e+06	419610	602269	2.91938e+06	582811	736243	381186	768989	563014	565011	703915	658479	861431	430017	499146
Heptadecanoyl carnitine	9.79461e+06	9.54782e+06	4.95013e+06	6.31854e+06	7.78596e+06	1.51369e+07	2.35178e+07	1.76748e+07	5.59788e+06	4.91892e+06	5.04893e+06	4.05041e+06	5.27311e+06	7.17745e+06	1.11181e+07	7.78265e+06	8.30545e+06	8.48928e+06
Herculin	2760.92	3676.54	353.622	4525.17	253.847	1815.3	7095.26	4626.85	5305.01	2603.27	3371.07	2360.46	4480.78	3029.26	3928.61	4603.89	2737.01	780.327
Hexacosanal	11851.3	17166.9	70686.9	21198.3	64933.2	28261.9	36761.1	40048.1	44140.8	39021.2	46745.9	40089.8	39813.9	34932.5	28451.6	29344.7	27228	37908.1
Hexacosanedioic acid	422471	513322	378505	501371	425276	437370	1.02477e+06	444513	406262	508359	405348	439227	333355	280797	523755	617865	585844	551313
Hexacosanoic acid	4.05036e+06	4.74891e+06	4.22106e+06	4.64224e+06	5.70171e+06	4.84154e+06	6.38715e+06	3.35304e+06	3.45535e+06	2.92065e+06	4.48706e+06	4.01682e+06	3.14007e+06	2.95325e+06	4.49812e+06	4.96263e+06	4.75308e+06	5.75587e+06
Hexacosanoyl carnitine	210974	174425	441448	131226	434184	319860	81576.1	306744	420101	371203	332919	296308	985332	708969	234590	167871	186397	412691
Hexadecanedioic acid mono-L-carnitine ester	1.23566e+06	999367	753248	2.04078e+06	1.42377e+06	2.27115e+06	575547	496573	318792	885857	512709	969593	1.23424e+06	1.54678e+06	1.26067e+06	1.03845e+06	1.45046e+06	1.46204e+06
Hexanoylcarnitine	8500.99	9920.94	6975.51	11318.6	6383.22	8188.58	23177.5	9328.66	8642.93	8916.35	9441.25	9140.24	6515.1	5241.77	9290.55	10476.3	10464.7	10028.8
Hexyl decanoate	1481.35	1087.44	759.94	3860.08	1766.5	2565.53	90911.1	70211.3	72195.9	84611.5	91500.5	78681.5	4291.87	2546.32	2083.99	4998.94	4224.07	7720.13
Hippuristanacetal	373746	317711	52700.3	246040	34668.6	99485.7	152732	224177	262990	187852	220989	181351	57574.8	71652.4	57830.5	65715.2	61662.9	60980.7
Hirsutidin 3-glucoside	9898.72	7449.32	4194.75	10147.8	5720.9	4287.32	0	6975.9	7848.8	5460.87	6682.54	10955.7	18371.2	25053.5	8318.51	36780.1	55141.9	32194.6
Hoduloside VI	20328.3	24987.9	48376.5	43652	53857.2	62301.1	12670.8	84254.6	64582.9	24780.9	43414.2	44860.3	40479.4	41439.5	65065.6	40069.6	20448.1	4906.86
Hoduloside VII	103124	92979.4	109236	156917	99314.7	77487.4	31983.8	108567	102206	88771.4	81932.2	92601.7	104149	184564	140602	99189.6	101071	26826
Homo-alpha-muricholic acid	8875.02	5578.17	19015.5	1885.39	14460.2	10374.9	3197.54	11290.9	14933.5	17131.7	17979.8	12239.7	27098.4	22287.6	6389.98	5171.38	7022.66	21782.9
Homophytanic acid	477116	463631	684600	491796	1.04445e+06	627504	622404	411667	448979	419921	482149	430117	658842	639910	598159	562724	700881	527285
Hovenidulcigenin A	29820.1	26218.7	12118.9	25707.9	17844.1	18923.5	3698.41	17024.6	18845.7	19945.2	16388.7	18420.2	54382.6	82843.5	27053	12774.6	13514.1	17287.7
Hovenidulcigenin B	153546	143423	103211	128698	104459	130066	169057	182065	150478	160376	135001	161776	202247	335288	176638	116816	135219	149626
Hovenidulcioside A1	29182.5	27848.4	122679	71986.1	215653	40527.5	0	35905.4	11949.9	11619.3	22915.7	42105.7	14906.9	45015.9	4940.89	23.3861	1630.97	187.662
Hovenidulcioside A2	22415.8	2368.62	7040.59	18795.1	26327.6	40140.5	10.0143	560.802	814.896	7455.12	1413.24	12354.6	197903	482451	141375	23098.8	29290.5	31900.5
Hovenidulcioside B1	130587	104953	97036.1	144180	154882	156331	5155.13	59855	60607.5	59341.5	48579.6	89060.9	169201	410975	257341	129465	133693	21832.3
Hovenidulcioside B2	40468.3	24909.5	31111.3	45450.3	44691.1	30182.2	12.6278	15677.8	12414.1	14938.1	9429.2	23743.4	89109.2	153837	100223	31587.5	36645.6	23998.9
Hydnocarpic acid	41328.1	86118.4	36564.6	47358.1	30036.3	89934.3	179314	163368	91241.4	40234.1	80531.6	31340	173869	40999	62550	58310	61211	52036.3
Hydratopyrrhoxanthinol	101315	115891	874491	199472	834415	564942	777924	363784	346191	462640	388576	597075	696524	611410	1.17195e+06	931518	515147	296149
Hydroxy-alpha-sanshool	114293	112685	92490.8	108294	86092.3	104487	174390	89914.7	72944.1	100012	77298.7	99987.3	80692.1	121575	105401	110021	130315	90175.8
Hydroxyphthioceranic acid (C39)	3215.18	9235.59	6660.19	3232.78	6039.24	2082.39	4712.98	23531.6	19911.7	6271.35	4238.55	4061.54	8355.84	6380.4	6812.44	1945.94	7131.43	2260.91
Hydroxyphthioceranic acid (C45)	103706	87702.1	131851	52147.2	213737	252895	22597.9	105932	87388.5	119519	104081	103035	7993.99	34201.4	39393.7	50738.7	79829.1	11207.9
Hydroxyphthioceranic acid (C46)	29164.6	25000.4	42667.7	14940.1	54425.7	67733.7	9188	38991	32681.6	46890.2	38965.6	35356.9	4912.07	19619	22702.6	32106	48981.9	10882.6
Hydroxyphthioceranic acid (C48)	81701.5	57926.3	158362	35486.9	262073	240699	15142.8	74402.8	70547.2	91930.1	78599.3	69338.4	6272.3	31411.1	22014.2	27871.6	41939.2	7329.83
Hydroxypropionylcarnitine	3634.18	2624.76	401.335	1743.47	123.331	1930	1811.44	3236.94	6333.01	8181.38	7652.59	5473.48	0	0	0	0	0	0
Hydroxystrobilurin D	659702	731529	524583	831905	504214	605073	1.41014e+06	670007	561259	663734	613431	649104	621054	617919	790627	803173	982370	946310
Hyperforin	13722.1	18617.9	7153.05	27375.4	8905.99	11753.1	33171	12101.7	7474.31	10583.8	8432.77	17927	9006.27	6464.77	15881.4	20361.4	20273.4	26332.2
IC202B	254165	161195	173481	95258.8	149862	131662	70726.8	239545	342974	465068	349979	425941	12352.2	33372.2	3665.36	5710.49	4688.23	3907.78
IC202C	4260.13	5603.94	1507.95	9004.24	2376.03	2500.86	4364.28	2914.24	2811.63	1538.98	3332.27	3613.14	7436.06	7771.66	5834.08	7503.37	3996.34	7546.04
Icariside B8	81972	88064.6	61215.8	10411.4	58251.3	20509.3	24716.4	58065.4	144116	32511.6	54849.8	30879.3	16407.4	14968.2	39907.3	23071	31047.1	4176.2
Iloprost	55809.3	70918.4	201917	45978.4	219924	88259.7	219587	169330	189247	202322	177698	236125	17136.2	18714.2	33373.3	26331.1	27448.4	20981
Ipomeatetrahydrofuran	85579.8	75863.9	226904	71217.7	226427	163456	313702	210668	220291	252936	219296	226139	242128	194795	143335	176417	199794	192558
Irisone A	96788.6	107875	78505.3	100078	77157.8	93897.3	312581	97032.8	83076.6	118440	90004.5	113945	62517.9	61352.3	107127	125825	174453	118815
Isochamanetin	12876.8	7450.85	68321.1	13869.6	92272.3	30630.7	2870.41	18713.4	28828.8	38399.9	28866.6	48136.8	0	1.404	0	0	0	0
Isofucosterol 3-O-[6-O-(9-Octadecenoyl)-b-D-glucopyranoside]	3.73165e+07	3.6528e+07	3.97809e+07	1.62253e+07	3.27911e+07	3.27905e+07	4.81591e+07	4.18296e+07	4.88865e+07	4.50167e+07	4.96692e+07	3.84868e+07	5.17608e+07	4.00059e+07	4.95669e+07	5.40058e+07	6.08593e+07	7.93588e+07
Isofucosterol 3-O-[6-O-Hexadecanoyl-b-D-glucopyranoside]	8.8975e+06	8.4117e+06	1.02357e+07	3.44291e+06	8.6219e+06	7.96863e+06	1.09277e+07	1.15625e+07	1.33579e+07	1.28937e+07	1.42203e+07	1.07435e+07	1.92444e+07	1.55578e+07	1.60492e+07	1.57838e+07	1.79533e+07	2.68908e+07
Isofucosterol 3-O-[6-O-Octadecanoyl-b-D-glucopyranoside]	1.19612e+07	1.13501e+07	1.33212e+07	4.9384e+06	1.18476e+07	1.13511e+07	1.68982e+07	1.65827e+07	1.96619e+07	1.79762e+07	1.97309e+07	1.54228e+07	1.22945e+07	1.03155e+07	1.07709e+07	1.12821e+07	1.17311e+07	1.71357e+07
Isolithocholic acid	20968.3	25550.4	18726.9	29829.5	18281.2	28133.4	75944.3	34201.7	22934.4	18089.1	23890.1	18273.7	25814.7	9155.64	20847.1	27158.7	29872.1	28392.7
Isopentyl beta-D-glucoside	1780.6	2521.27	1845.11	2046.06	1397.92	1914.13	6576.97	1862.96	1982.55	2449.49	2709.46	2300.68	772.074	624.118	2291.07	2818.07	3143.05	3293.09
Isopimaric acid	351040	303607	206366	287232	143398	222579	1.19407e+06	349379	260887	401156	379708	334015	195605	259408	438357	290211	278747	209561
Isorenieratene	11465.1	12809.2	11133	13119.4	8420.42	10822.5	23873.2	12459.5	10920.4	11418.8	11580.8	10027.8	7805.22	6952.08	10765.7	12017.1	13436.1	13978.1
Isorhamnetin 3-glucuronide-7-sulfate	1735.33	3499.97	1893.65	16731.5	1895.96	2728.81	432.243	5074.59	2823.04	9608.18	4348.42	7605.06	3204.83	1356.85	1507.17	23132.2	1566.67	23521.6
Isorientin 4'-O-glucoside 2''-O-p-hydroxybenzoate	105329	16116.7	10795.8	27165.7	67761.2	92914.6	309565	116933	11437.3	66342.7	78076.8	12938.9	21814.2	22926.9	16324.5	55595.6	120125	5377.01
Jasmonic acid	50323	43998.2	40271.3	74498.9	74038.9	64473.1	52447.8	40307.6	31201.8	34052.6	31955.6	39589.7	113955	101868	66308.3	79421.9	97315.6	104159
Judeol	499045	629907	379984	643031	306670	393798	1.13653e+06	424267	408487	381046	399908	356970	256846	191133	404647	527987	556006	507110
Juniperic acid	2.02442e+06	2.07309e+06	457997	2.47948e+06	394451	682321	2.17321e+06	789122	1.21435e+06	457964	655731	457241	1.3728e+06	999397	1.86963e+06	1.64147e+06	1.41637e+06	3.89827e+06
Juvocimene 1	917.19	1967.59	2896.74	1980.64	6416.22	1475.27	1973.47	532.617	2625.49	656.518	4146.76	5303.79	564.845	1470.3	2613.44	2711.09	2154.68	1931.47
Kaempferol 3,7,4'-tri-O-sulfate	1732.87	3593.11	945.367	3631.33	3050.09	2006.82	2133.85	1494.92	1458.77	662.807	6832.06	4051.14	248.509	620.368	2546.62	3155.21	1369.06	2794.67
Kaempferol 3-(6''-sinapylglucosyl)-(1->2)-galactoside	70472.3	73133.6	61783.6	32718.6	42838	51294.5	154214	48046.5	41337.3	67757.8	66224	51531.4	32514.1	38686.3	58456.3	56075.8	74215.5	36176
Kaempferol 3-apioside-7-rhamnosyl-(1->6)-(2''-(E)-caffeoylglactoside)	2885.78	3312	4831.92	254.068	1378.68	1346.25	4179.77	2003.76	1721.58	1828.4	1877.4	397.025	3110.46	1673.71	2918.94	617.856	2578.58	479.577
Kaempferol 3-apiosyl-(1->4)-rhamnoside-7-rhamnoside	46.8224	2863	2536.3	592.722	2213.01	1313.31	7177.07	6690.53	4174.45	2520.02	5917.2	677.971	8720.63	6528.86	6965.69	12024.4	916.444	0
Kazinol B	394845	310508	551774	495585	540662	419496	99469.5	452910	307050	391867	343026	564839	17873	35073	11337.7	3803.85	5370.42	8667.95
Kojibiose	26788.1	33485	23384.9	38037.3	14041.2	21878.6	91867.4	39238.1	36258	18545.9	17018.2	19958.1	34320.1	21029.3	32337.4	37563	25099.1	12990.5
Koryoginsenoside R1	1.88473e+06	1.62615e+06	1.00156e+06	2.03265e+06	1.25146e+06	1.35705e+06	582758	1.60741e+06	1.49279e+06	1.35423e+06	1.46973e+06	1.49843e+06	2.33934e+06	2.56559e+06	1.9134e+06	1.56363e+06	1.47549e+06	1.34747e+06
Kudzusaponin SA1	17270.1	9398.88	37082.5	3530.09	35225.9	20625.2	0	24277.2	24887.6	26366	18878.4	21132.3	10999.5	18465.6	5157.63	2603.93	3079.26	7484.86
Kurilensoside H	28467.3	20585.2	17792.1	10816.8	8908.89	31102.4	5630.56	75557.6	49117.6	75070.9	45415.1	79979.1	24458.7	35623	34722.5	21546.8	19809.5	11127.6
Kushenol P	26320.9	42679.5	30770	33908.2	33216.8	26009.9	64599.5	38904.7	41934.8	25332.3	28730.5	27577.7	36948.7	25527.5	29456.2	34999.8	41183.4	40488.2
L-3-Aminobutyryl-CoA	2325.51	0	0	0	0	0	0	6958.54	26849.6	7452.19	15134.9	2833.29	84936.7	20827.5	3561.79	0	0	94429.1
L-Menthyl (R,S)-3-hydroxybutyrate	86625	111084	83231	113205	74881.7	90231.4	313343	120622	99862.7	83867.2	101488	80495.2	68900.6	54924.4	114103	158977	148888	112821
L-Menthyl acetoacetate	195598	199326	66353.9	262719	60584.1	119288	139465	111170	111431	87869.6	106958	94281.8	536518	516927	683913	421879	305424	340933
L-Olivosyl-oleandolide	627.643	2613.77	20327.3	882.077	9201.32	3399.34	4069.17	9717.77	13412.1	5079.94	4077.27	5168.54	14489.4	6644.8	2475.88	3378.25	1700.42	1078.02
LPIM1(19:0/0:0)	5265.62	15163.8	0	8919.76	0	8694.48	0	5797.48	12730.6	1155.24	5969.74	2127.32	19693.9	6426.41	0	374.879	292.267	0
LPIM2(19:1(9Z)/0:0)	246836	211926	154843	360294	184084	208111	0	70138.5	91032.3	75845.3	62326.7	105840	0	0	0	0	0	0
LPIM3(18:1(9Z)/0:0)	9646.25	6625.66	10086.2	2835.19	3166.44	8041.41	1917.72	19972.8	21774	22601.6	22234.9	18079.6	649.388	1714.45	616.828	148.539	274.29	791.351
LPIM3(19:2(9Z,12Z)/0:0)	1.55977e+06	1.51915e+06	2.08096e+06	1.3515e+06	1.65907e+06	993400	2.84636e+06	3.30142e+06	2.72831e+06	1.99643e+06	2.00183e+06	2.23196e+06	2.1354e+06	2.04413e+06	2.21555e+06	2.57209e+06	1.78045e+06	976762
LacCer(d18:0/14:0)	14282.7	2718.73	13045.2	8414.98	34854	21740.2	0	24379	13799.8	16475.6	16096.3	30061.1	39461.3	139831	28997.7	15270.1	9259.73	4513.35
LacCer(d18:0/16:0)	3.60957e+06	4.26364e+06	4.41905e+06	3.48633e+06	4.21532e+06	3.12728e+06	5.82951e+06	4.31923e+06	3.85065e+06	3.06212e+06	2.86966e+06	2.86245e+06	3.74482e+06	3.68536e+06	4.40129e+06	5.33548e+06	4.16667e+06	2.08876e+06
LacCer(d18:0/20:0)	40732.1	29988.6	99566.1	4452.26	83148.7	70504.5	14525.6	77751.3	63438.3	73280.3	52033.2	54556.5	122461	119533	50441.3	42956.3	69920.9	144051
LacCer(d18:0/24:0)	0	0	0	0	0	1520.71	0	99830.9	120516	145043	137329	74570.8	0	4356.67	0	0	0	0
LacCer(d18:1/14:0)	172899	199744	155478	95667.2	97377.7	142411	244229	231071	215813	189596	208847	173459	140588	101988	218608	244529	258304	266433
LacCer(d18:1/16:0)	153881	177535	128463	127347	100057	129429	328326	209310	173678	142352	168293	152406	24441.4	15486.7	83964	92466.3	98149.8	79928.5
LacCer(d18:1/22:0)	5175.48	4276.8	176961	2949.26	42467.8	43829	201.446	4422.98	6536.06	6916.16	5599.82	6851.89	5153.53	3041.99	1236.69	0	628.626	2987.57
LacCer(d18:1/24:0)	0	0	1724.47	0	758.46	306.395	1327.29	24147.6	38139.3	54499.7	50850.1	26900.8	411.001	418.1	0	0	0	0
LacCer(d18:1/26:1(17Z))	26652.5	5444.08	27850.1	4214.96	192918	156602	0	18794	7828.7	39323.2	26104.7	39986.2	111484	107477	23764.4	2309.7	12196.4	46530.5
Lactapiperanol C	41789.9	50021.8	54687.5	49791.4	51357.1	40866.4	102779	43963.7	43191.3	43032.6	42992.5	41752.4	33934	32590.7	44897.9	50268.8	53588.7	46044.3
Lactapiperanol D	74870	80107.7	66383.2	100245	71825.4	85865.6	305857	114821	91156.9	117426	105862	111961	63316.4	74927.1	154221	203819	239902	100876
Lactariamide B	44414.7	35640.1	105860	10696.4	111184	73219.6	2358.87	3967.44	3980.11	4826.64	6805.31	10612.6	599.121	327.764	1670.62	3457.94	3608.9	5055.57
Lactosamine	11306.1	5420.39	17700.6	2898.21	11681.9	12204.9	1400.33	12504.8	18777.4	16517.2	17707.6	14425.3	16573.9	25001.6	8539.37	4272.81	5364.64	9600.45
Latanoprost	112347	89988	52519.2	148772	33986.5	127350	98249.3	120695	148807	138210	142569	168455	181420	265356	150174	140113	132005	160577
Lauroyl diethanolamide	53869.1	67303.7	58863.1	77192.5	52996.4	55322.5	138474	67108.6	64280.9	54478.5	58226.8	56099.7	60335.2	44172.9	67474.5	85471.6	74689.7	63339.8
Lauryl linolenate	9396.47	11423.1	6795.24	13876.2	9896.97	9170.91	10290.7	13412.9	8015.51	6362.02	14817.3	17293.8	3219.02	4192.44	10902.7	12358.1	11846	11244.4
Lepidiumsesterterpenol	27516.7	31835.9	38909.3	40503.4	46045.9	30282.5	46451.6	32522.1	32102.3	26180.7	38227.5	45744.2	22650	18722.5	31184.7	33948.8	30742.7	39965.8
Leucettamol A	1.29021e+06	1.20834e+06	1.82425e+06	366987	1.02723e+06	996212	752211	1.70712e+06	2.14731e+06	1.83394e+06	1.93891e+06	1.58081e+06	2.37688e+06	1.75928e+06	1.14413e+06	945000	1.09835e+06	2.46784e+06
Leukotriene B4 dimethylamide	9116.4	28184.7	10131.7	30041.1	11511.7	10561.6	58942.8	18722.4	13503.2	10454.3	13354.8	7086.25	16206.7	18078.6	21075.5	23230	41411.5	40164.3
Leukotriene D4	80217.6	50303.1	47904	77770	63615	109177	23616.7	87740.7	101445	173701	125252	149063	25700	44886.5	18431.8	120918	311803	18545.8
Leukotriene E3	1.10787e+06	949289	408919	1.14209e+06	639523	653676	209141	1.21726e+06	1.35886e+06	512627	645998	574292	9.49277e+06	2.89426e+06	1.82767e+06	1.05052e+06	515976	2.38954e+06
Leukotriene E4	43637	58785.6	37341.1	78331	21943	43739	114791	31304.6	27105.6	24404.7	38870.8	33729.7	114292	115289	111117	62612.5	55274.2	49795.7
Licoricesaponin B2	82641.5	181049	15117.9	99297.1	15866.3	79531.9	366164	195034	205161	114906	168431	43858.3	148090	103769	66848.5	67356.7	47698.4	99464.6
Licoricesaponin C2	0	642.884	115252	1381.45	79623.6	53855.2	22256.6	28909.9	19962.6	61388	34624.9	73340.2	33375.2	27027.2	4615.22	4736.96	3752.02	5752.78
Limocitrol 3-neohesperidoside	117656	155580	85753.9	146755	67180.9	102698	262261	123109	93445	87804.6	133747	89590.4	47444.9	44300.7	105277	141689	162731	120122
Linoelaidylcarnitine	133170	105289	156251	66365.2	100418	84331.5	57913.8	70944.1	86055.1	86693.6	88439.6	75311.1	114228	128274	98154.3	88405	87938.1	67636.6
Linoleamide	352503	377525	252399	396177	255950	398566	736882	337330	301057	329164	345951	315389	187822	175154	296567	362985	490989	439753
Linolenyl arachidate	15207.6	13276.9	8078.38	14036.8	7431.11	7727.3	12698.6	10550.6	9386.54	6635.24	10859.9	10114.5	9961.43	5684.55	12377.2	14725.8	11431.7	16132.8
Linolenyl behenate	39339.4	38797.8	41835.7	35657.1	40259.6	39063.1	42101.6	38131.8	34806.8	30367.1	43585.9	43372.3	55006.4	41828	40253.9	58070.4	41553	80500.2
Linolenyl oleate	22344.8	29489.1	15921.2	30235.2	22452.9	64815.8	35727.3	47263.9	45775.6	24023.3	24383.9	16023	10291.9	8032.03	16185.3	37696.3	34319.4	28625
Linoleyl behenate	21436.9	24256.9	15420.2	46534.1	15059.8	17931.7	38327.5	17021.6	16419.4	37326.8	19555.3	18709.7	14455.5	9655.85	17231.1	47532.4	18459.2	47341.1
Linoleyl myristate	22923.2	28351.9	24818.2	32061.2	30808.3	25872.9	27670.3	18310.8	17465.1	17793.8	24113.6	25900	15525.8	13358.8	21834.7	25830.6	21089.1	26959.6
Lippioside I	5599.88	4094.08	25219.6	2928.4	36674.2	11000.4	2774.85	11366.9	5769.51	9205.57	8853.76	13144.9	0	0	136.877	3516.68	4821.31	0
Lithocholate 3-O-glucuronide	5145.94	4617.9	4992.09	5189.68	2510.28	2106.18	6410.6	3859.61	6938.84	4073.43	4884.15	3749.35	603.291	1401.77	3231.97	3030.87	3341.84	2531.15
Lithocholyltaurine	717687	846511	320369	540645	275147	442551	1.05025e+06	593146	271469	497346	452528	470077	745712	1.0323e+06	2.34632e+06	2.56334e+06	2.87922e+06	1.82743e+06
Loroxanthin ester	87411	25576.2	324152	15.7635	140523	104238	0	113009	378385	119582	205585	32048	976320	190321	810.939	29.7008	70.8765	129917
Loteprednol	61904.2	51681.1	47297.1	66193.5	59294.5	50476.2	6549.79	24261.1	33234.6	43099.1	27050.2	44975.2	0	0	0	0	0	0
Lubiprostone	45941	89555	18789.1	39547.7	7555.66	23595.5	127197	67379.9	52924.7	56157.8	57145.6	51388.4	40938.8	97623.6	65746.8	28957.5	46517.5	54072.8
Lucidenic acid A	152201	196073	3509.83	175276	98.4735	20123.5	592722	89675.8	70537.7	30996.3	45787.5	19522.4	297481	142413	230210	243646	166539	464639
Lucidenic acid B	106410	98882.5	11711.2	168483	8586.36	90825.5	504250	347966	344263	98816.3	298183	107695	181388	206285	297544	319856	302979	176271
Lucidenic acid D1	409084	313965	342403	527975	541719	449726	75128.7	254667	216580	162172	148434	260314	333621	427270	184234	83433.6	123619	386536
Lucidenic acid F	456706	654162	323524	613732	232373	385471	1.17081e+06	604938	634464	403672	500686	425261	502481	396557	548779	589993	566908	576770
Lucidenic acid G	2.45063e+06	2.15427e+06	1.38743e+06	1.82982e+06	1.53809e+06	1.6868e+06	856681	2.17904e+06	2.05221e+06	1.55628e+06	1.90661e+06	1.52002e+06	750814	943429	893850	618247	664244	1.21897e+06
Lucidenic acid J	20790.3	18455.6	27212	26575.4	42669.2	24724.5	1166.28	8491.02	5750.53	8140.17	6122.58	11923.4	19222.4	22224.3	23797	6641.59	7299.33	33702.9
Lucidone A	493027	364574	422035	493222	526418	400043	31786.8	308093	289661	204991	210808	293387	341626	372091	200841	104120	136140	400271
Lucidone C	33139.1	22179	26915.5	56403.5	36946.9	60998.5	6553.79	30995	32633	39213.8	41048.2	34096.8	109116	91277	23199	20571.4	27624.6	94306.3
Lucyoside R	16540	27176.2	23782.4	12105.7	32652.4	18172.3	116198	28563.2	17687.3	27506.2	32379.5	29074.5	42084.2	171103	70644.9	27374	53668.1	52981.9
Lupeoside	1.01433e+06	693066	5.38024e+06	959280	4.04393e+06	3.66227e+06	820421	3.65114e+06	4.36384e+06	5.87218e+06	5.10774e+06	6.24929e+06	3.56283e+06	3.43106e+06	545369	241921	237033	764802
Luteolin 7,3'-dimethyl ether 5-glucoside	2171.95	851.938	5702.82	1621.4	6554.12	1470.48	81055.6	16311.3	11720	28282.6	17112.8	16607.2	2277.59	3666.96	4307.18	8635.11	9675.92	3599.18
Lyciumoside II	140.009	474.781	130392	1827.99	109240	48076.7	2245.75	35255.1	21321.6	43114.9	26258.2	67103.6	17553.4	16454.2	31453.1	34138.8	18468	25244.4
Lyciumoside III	53188.3	33606.8	68879.2	120185	235348	192864	9889.3	47833.7	28455.3	43792.2	22984.5	53177.3	47739.1	74010.8	72184	70644.9	104124	37732
Lyciumoside IX	36364.3	17445	40821.9	188954	258462	286164	669.251	7648.45	1736.45	11762.8	1407.44	18873.7	54401.8	153344	111766	74030.2	107987	13717.1
Lyciumoside VI	13632	15359.4	0	12690.1	0	1756.02	5329.99	18849.3	27240.9	2989.57	9807.45	1783.6	12612.2	1814.19	404.091	390.544	0	7348.97
Lycoperoside D	79347.3	83944.4	167782	98455	131057	70131.7	42651	131554	112766	132975	123029	126640	33381.3	45136	88933.6	92993.5	58430.4	40067.8
Lycopersiconol	440534	304026	832289	127828	810716	594001	172469	720006	758109	935796	817347	721780	247395	530057	102782	60417.8	82052.3	128865
Lysine-containing siolipin	28406.4	9024.16	29666.8	4799.78	57813.1	66773.2	3196.57	51185.6	38250.6	57087.4	31558.9	60982.2	84383.9	140033	28776.1	14892.5	19838.9	61466.5
LysoPA(16:0/0:0)	83203.7	71088.6	2.96989e+07	511014	2.53991e+07	1.72565e+06	806015	227240	199280	424319	239699	594821	1.46486e+06	1.12754e+06	625250	1.4608e+06	777434	330451
LysoPA(18:0/0:0)	1.69505e+06	1.58667e+06	2.80828e+06	2.29826e+06	2.33353e+06	2.57371e+06	931635	949847	1.06618e+06	748908	931172	608335	1.12304e+06	518360	233537	396624	266334	357393
LysoPA(18:1(9Z)/0:0)	54691.2	40035.9	4.82932e+06	127873	4.96344e+06	945479	158557	68691.5	59976.1	142033	71755.4	194253	416580	274447	162733	199181	125278	117316
LysoPA(18:2(9Z,12Z)/0:0)	1.16713e+06	1.17414e+06	1.42052e+08	2.98045e+06	1.49246e+08	2.74747e+07	4.38599e+06	1.79096e+06	1.38237e+06	3.9538e+06	1.68952e+06	4.90419e+06	8.15722e+06	4.88831e+06	4.45909e+06	7.1226e+06	4.59508e+06	1.98364e+06
LysoPA(P-16:0/0:0)	8516.91	7451.9	9092.37	38216.1	66451.1	44776.9	9491.75	3983.6	2597.97	5328.45	4284.93	4520.06	37459.2	38485.3	36846.2	31502	41973.5	37543.5
LysoPC(0:0/18:0)	1.68487e+06	1.85097e+06	1.6619e+06	1.56041e+06	799504	925253	502876	696168	846592	413281	521047	388869	724533	542350	308672	521630	268428	218463
LysoPC(10:0/0:0)	127608	263477	130563	72395.8	37787.2	102272	98932.4	139264	134870	122116	141392	78194.4	116930	177751	39911.4	44880.3	38560.6	48231.9
LysoPC(14:0/0:0)	264221	313851	579024	287574	315825	174098	88621.5	127801	192642	68456	102990	62642.8	370650	139560	80127.7	90473.2	73850.4	62357.9
LysoPC(14:1(9Z)/0:0)	100993	75094.7	64414.5	24674.6	47661.9	87832.5	5848.35	100332	115700	97982.7	116700	80425.2	111991	131102	75013.8	51170.6	51175.3	101535
LysoPC(16:0/0:0)	2.75198e+07	2.88867e+07	1.87268e+07	2.52587e+07	1.07143e+07	1.82048e+07	4.6113e+06	9.1823e+06	1.11324e+07	5.63554e+06	7.11525e+06	4.64416e+06	8.9153e+06	5.75459e+06	2.80653e+06	4.10204e+06	2.62194e+06	1.71323e+06
LysoPC(16:1(9Z)/0:0)	2.29916e+06	2.28393e+06	808978	2.66922e+06	640868	2.12293e+06	480184	1.06066e+06	1.0566e+06	718476	784188	509339	690280	185993	64079.7	81744.2	89375.5	81767.9
LysoPC(17:0/0:0)	251305	250572	230962	228620	114894	152699	5077.28	83596.5	104292	40961.2	58237.6	40222.5	234037	156941	45656.6	52012.8	43946.7	24939.4
LysoPC(18:1(11Z)/0:0)	8.23542e+06	8.26564e+06	4.17917e+06	1.03261e+07	3.08407e+06	6.60317e+06	1.60445e+06	3.12615e+06	3.42769e+06	1.8897e+06	2.44922e+06	1.51654e+06	3.81562e+06	1.08084e+06	609495	557536	369157	716320
LysoPC(18:2(9Z,12Z)/0:0)	8.52459e+07	8.44771e+07	2.16968e+07	1.08259e+08	1.63636e+07	5.98577e+07	1.49668e+07	2.71811e+07	2.79948e+07	1.58871e+07	2.08463e+07	1.24779e+07	3.30924e+07	8.39797e+06	3.87524e+06	5.27824e+06	5.15595e+06	6.06394e+06
LysoPC(18:3(6Z,9Z,12Z)/0:0)	659755	625733	71620.2	774488	59364.7	438507	21002.7	164016	170922	98749	109549	75843.4	89661.2	36574.5	2314.09	3905.84	7467.57	9872.65
LysoPC(18:3(9Z,12Z,15Z)/0:0)	967168	948487	272906	1.08705e+06	319298	562338	127204	249456	263787	171095	185251	164667	184099	72512	51400.2	86388.3	69799.3	49624.9
LysoPC(20:0/0:0)	58459.6	54007.3	239606	58275	167997	77096.3	28848.5	55032.2	65444.3	35673.8	41797.2	25562.7	45229.2	25115.3	22340.9	22548.9	21464.8	23054.8
LysoPC(20:3(8Z,11Z,14Z)/0:0)	42193.9	53498.6	44835.8	58421.8	37473.1	41326.3	109550	50925	48717.3	48039.7	46960.7	45166	35874.3	30867.6	47881.7	52374.8	61844.8	60137.1
LysoPC(22:1(13Z)/0:0)	17363.9	8267.77	668.326	0	0	3470.58	70754.2	52473.6	71462.1	119990	92241.6	86070	0	4293.3	0	763.328	0	0
LysoPC(22:4(7Z,10Z,13Z,16Z)/0:0)	269.82	800.774	129443	839.569	69574.6	23491	1506.16	259.43	612.203	24355.1	352.861	38979	576.328	499.767	1278.12	833.405	1341.61	1555.9
LysoPC(24:0/0:0)	24556.7	18870.7	97897.4	25523	84888.2	79032.9	206826	41445.9	25981.6	58946.7	39292.6	60019.6	12218.8	15634.1	58035.1	81416.7	116660	54389.5
LysoPC(26:0/0:0)	69553.9	75780.1	54595.6	83428.6	114280	129241	150225	50476.4	33346.9	66364.4	33625.3	79141.9	117238	325083	64522.1	74652.8	108200	53688.4
LysoPC(26:1(5Z)/0:0)	31148.3	28045.4	96213.4	38426.7	123898	86630.2	301.258	25602.7	23887.1	20131.7	11416.9	18563.6	21308.1	51150.4	5468.12	3114.91	2054.47	3424.87
LysoPE(0:0/16:0)	3.49991e+06	3.58429e+06	7.83996e+06	3.94433e+06	4.83851e+06	2.75491e+06	920163	1.74176e+06	2.27878e+06	1.05315e+06	1.33929e+06	986279	2.52824e+06	1.24285e+06	509214	470111	413039	383689
LysoPE(0:0/18:2(9Z,12Z))	4.03406e+07	4.29685e+07	3.16681e+07	7.37136e+07	2.98094e+07	4.07872e+07	1.66101e+07	1.83334e+07	1.89306e+07	1.18213e+07	1.54121e+07	1.04153e+07	1.49015e+07	7.96373e+06	9.34279e+06	9.6814e+06	1.06545e+07	1.02438e+07
LysoPE(0:0/18:3(9Z,12Z,15Z))	1.206e+06	1.28079e+06	1.40781e+06	1.81813e+06	1.10903e+06	1.20361e+06	419267	773911	959096	548008	668391	424244	479903	270354	114226	167152	150893	131263
LysoPE(0:0/18:4(6Z,9Z,12Z,15Z))	48960	62766.1	41113.1	58461.6	31352.2	38653.7	88585.8	55706.4	58801	42651.9	51452.7	41227	41624.2	34209	45072.1	56648.1	66047.7	53718.8
LysoPE(0:0/20:1(11Z))	132466	147236	424518	170072	476135	156375	38810.7	128091	78555.6	97126.7	90077.3	154864	673677	497587	375971	295025	211860	166006
LysoPE(0:0/20:5(5Z,8Z,11Z,14Z,17Z))	765260	866277	720007	1.38616e+06	608680	874936	455114	504130	501660	257226	358266	193224	256359	38888.5	58639.9	136745	129135	66932.2
LysoPE(0:0/24:0)	53682.5	50238.1	335986	58702.2	221535	90201.5	2544.99	35829	39249.6	14026.6	17321.1	6176.66	9342.41	555.977	0	0	0	0
LysoPE(14:1(9Z)/0:0)	263797	283970	85401.5	285302	86172.2	158659	67946.5	147608	138987	147663	157708	168652	38245.1	184514	30609.3	39405.2	24906.8	34709.1
LysoPE(15:0/0:0)	480174	528572	722292	491183	509532	335723	169875	336666	385403	159323	248081	121382	703974	247487	243835	298871	260694	551862
LysoPE(16:0/0:0)	1.0716e+07	1.22782e+07	2.28855e+07	1.22387e+07	1.39321e+07	7.74119e+06	4.44564e+06	5.57752e+06	7.8167e+06	3.3306e+06	4.62078e+06	2.96222e+06	7.37727e+06	2.87978e+06	1.89651e+06	2.04264e+06	1.75456e+06	1.57873e+06
LysoPE(16:1(9Z)/0:0)	557986	584130	556124	1.29001e+06	649146	723233	283614	242809	253061	125937	171810	105571	98941.6	18795.8	0	7778.52	11567	3330.2
LysoPE(18:0/0:0)	1.10676e+06	1.23621e+06	1.24928e+06	1.09896e+06	708950	727501	263633	465071	575368	254146	354759	227791	646083	428307	243979	306899	211487	196561
LysoPE(18:1(11Z)/0:0)	1.19001e+06	1.31504e+06	2.19325e+06	1.87926e+06	1.54232e+06	1.13372e+06	631271	620265	845313	385815	524133	345771	541939	195311	90689.1	121195	138275	130400
LysoPE(18:2(9Z,12Z)/0:0)	8.3006e+06	7.31638e+06	1.65892e+07	1.42708e+07	1.57707e+07	1.31923e+07	4.03696e+06	7.34922e+06	7.29378e+06	5.0022e+06	5.87285e+06	3.86234e+06	2.29661e+06	1.41156e+06	1.20432e+06	1.68241e+06	1.80221e+06	556081
LysoPE(20:0/0:0)	511016	586252	436426	451053	194648	262767	88803.3	188896	260134	84800.9	144311	74567.8	443003	227828	101471	142391	93028.7	79945.6
LysoPE(20:2(11Z,14Z)/0:0)	1.79379e+06	1.86052e+06	595982	2.25502e+06	460914	1.38344e+06	396077	718443	727885	412767	564865	325544	751198	158167	87243.1	154823	156399	155912
LysoPE(20:3(11Z,14Z,17Z)/0:0)	90805.4	71190.2	23538.7	121518	66431.9	76678.1	3585.99	122447	86976.1	53033.6	66602.4	79918.6	469568	502503	852245	376738	260277	173085
LysoPE(22:0/0:0)	650732	684186	987148	852103	674675	558576	126836	387574	445371	144783	234712	78740.4	220158	104761	121227	162761	137557	74221.3
LysoPE(22:1(13Z)/0:0)	112516	134470	106159	118255	41748.5	58181.2	9758.02	26261.5	50959.5	12247	23492.6	11457.8	91427.7	19670.7	5801.75	4451.78	2330.61	10005.8
LysoPE(22:2(13Z,16Z)/0:0)	5428.92	2584.55	6376.65	0	1799.59	4847.41	0	9705.5	15232.8	14016.8	12062.6	8700.06	38359.7	26106.5	7441.19	6253.74	8434.59	29839.8
LysoSM(d18:0)	34858.1	21868.9	39101.4	17285.9	57303	79088.7	33861.9	29904.4	9404.82	25262.9	22336.7	35717.6	61479.2	265855	33847.9	24375	44039.9	32056.8
LysoSM(d18:1)	20113.9	17535.6	14219.3	18382.1	13193.3	15374.6	23699.9	14434.5	12946.2	10828.3	13460.3	12054	18452.4	13313.8	14813.5	15199.3	17785.6	18968.6
MG(0:0/14:0/0:0)	21306.9	26841.6	2458.16	28364	684.433	12171	41448.5	20327.9	18549.5	12877.5	21857.3	12233.2	15782.2	12939.2	19156.3	20354.4	15836.9	14853.6
MG(0:0/14:1(9Z)/0:0)	325352	203050	139547	881488	505923	684860	331831	290092	244683	171129	217232	222386	6.76698e+06	2.81688e+06	4.55992e+06	2.34535e+06	2.17098e+06	6.93342e+06
MG(0:0/16:0/0:0)	2.21422e+06	2.64736e+06	2.25441e+06	2.43514e+06	1.67862e+06	1.75033e+06	5.22039e+06	2.35379e+06	2.6455e+06	1.79586e+06	2.62665e+06	1.65551e+06	2.52084e+06	2.04321e+06	3.26305e+06	4.05774e+06	2.93396e+06	1.67369e+06
MG(0:0/16:1(9Z)/0:0)	43907.7	53131.2	86710.6	67017.7	72799.9	44652.7	120668	65005.7	66037.9	71190.5	67549.9	72833.8	52625.6	35986.6	69586.9	66349	71899.4	58390.6
MG(0:0/18:2(9Z,12Z)/0:0)	1.31095e+06	1.07199e+06	1.90756e+06	3.20888e+06	3.81835e+06	3.95376e+06	1.19667e+06	815444	628244	1.81674e+06	886215	1.87733e+06	636395	1.7431e+06	1.20077e+06	1.2056e+06	1.73644e+06	416213
MG(0:0/20:4(5Z,8Z,11Z,14Z)/0:0)	9238.23	12877.3	4251.07	5182.06	3359.66	3236.81	5461.82	3593.18	3622.97	4085.06	4025.1	4806.54	4593.07	6643.79	3344.06	2283.64	4032.21	1754.84
MG(0:0/22:1(13Z)/0:0)	109310	87384	214304	97844.5	175533	115229	117054	160501	176410	119912	114204	135245	173140	151608	128814	162194	163756	62517.7
MG(0:0/22:5(4Z,7Z,10Z,13Z,16Z)/0:0)	200362	152444	462186	90909.6	282351	226929	67743.9	296639	323373	447353	410938	362679	119461	162642	98564.7	85855.9	67757.1	123406
MG(0:0/24:0/0:0)	95012.1	77160	86964.4	65290.9	138987	230894	112680	58077.8	33589.9	95572.1	57235.9	93186.6	36167.9	102362	210917	153066	289490	73169.2
MG(0:0/24:1(15Z)/0:0)	63345.3	70570.5	126595	62456.9	108117	74614.2	101365	93463.7	101870	79166.9	74747.1	81067.7	99229.7	82325.4	82083.5	79498.4	78882.7	71648
MG(15:0/0:0/0:0)	1.10711e+06	1.02409e+06	135632	1.12857e+06	124115	267534	760967	312025	300364	150852	219278	166805	785590	555817	934472	711062	617317	3.37186e+06
MG(16:0/0:0/0:0)	145503	176726	67006.2	196447	40684.3	95223.9	263924	145804	164751	103949	139114	102219	129678	98658	138709	167084	132615	96979.3
MG(18:0/0:0/0:0)	4.58814e+06	5.38799e+06	5.35442e+06	4.55059e+06	3.95384e+06	3.85812e+06	1.03834e+07	5.48274e+06	6.04096e+06	3.97279e+06	5.60805e+06	3.42595e+06	5.39496e+06	3.96082e+06	6.73138e+06	8.56375e+06	6.1422e+06	4.14835e+06
MG(18:1(11Z)/0:0/0:0)	258619	219367	275426	301730	339344	341246	219594	214545	221652	273482	212416	267483	148427	193032	133559	139059	142978	110688
MG(18:3(6Z,9Z,12Z)/0:0/0:0)	552818	482532	242999	1.08207e+06	519042	699929	302682	178677	169070	325732	216014	339786	209374	447558	213634	188973	242417	160606
MG(18:3(9Z,12Z,15Z)/0:0/0:0)	1.2946e+06	955034	877305	3.22006e+06	2.01633e+06	3.86253e+06	609656	746781	496934	1.02184e+06	659139	1.38038e+06	2.22079e+06	3.0523e+06	1.82594e+06	1.44728e+06	1.9965e+06	2.48179e+06
MG(20:1(11Z)/0:0/0:0)	146775	67351.3	57401.5	156009	72013.8	122604	104064	74709.9	70040.8	60655.7	95310.7	210562	99551.7	90855.7	50937	128462	304694	45007.2
MG(20:2(11Z,14Z)/0:0/0:0)	21792	8107.41	57234	41020.4	106257	92965.2	26344.7	22819.2	15944.9	42644.4	47581.9	49236.9	109349	151836	90783.6	67917.3	97183.8	94130.2
MG(20:5(5Z,8Z,11Z,14Z,17Z)/0:0/0:0)	10201.4	10058.6	5095.97	19033.7	6322.81	9581.89	14241.9	10016.8	6338.49	8506.69	11813.6	4400.06	12501	8550.29	7296.9	7399.06	8506.68	7155.07
MG(22:0/0:0/0:0)	92654.5	72728.2	126401	41899.8	160766	179398	60471.8	54196	43349.1	85156.9	48235.5	76819.6	43752.7	104624	161058	111858	196669	31895.4
MG(22:2(13Z,16Z)/0:0/0:0)	14240.1	14281.8	7135.01	18733.2	10433.2	9056.66	14566	13160.6	11138.4	7923.06	10732.7	12130.6	31370.2	32542.6	15730.9	16435.8	19039.7	19541.3
MG(22:4(7Z,10Z,13Z,16Z)/0:0/0:0)	276867	237853	1.13921e+06	187658	998524	428529	187235	338554	309410	509114	399907	472517	416858	582761	229113	153158	218028	303085
MGDG (16:3(7Z,10Z,13Z/12-oxo-PDA)	41076.6	18952	93941.9	21702.3	181145	84663.8	8100.53	157505	168608	237957	190060	264459	114388	100279	37141.8	19717	15689	34872.7
MGDG(16:0/18:2(9Z,12Z))	2.97073e+07	2.20806e+07	7.67038e+07	9.47736e+06	7.11873e+07	4.28896e+07	1.35159e+07	4.23524e+07	4.18089e+07	5.56355e+07	4.61365e+07	4.71798e+07	6.50078e+07	7.35721e+07	2.37959e+07	1.79515e+07	2.64559e+07	3.64563e+07
MGDG(16:3(7Z,10Z,13Z)/20:5(5Z,8Z,11Z,14Z,17Z))	765074	586297	990735	358017	987511	854357	254877	1.46572e+06	1.93508e+06	1.48313e+06	1.53137e+06	1.12472e+06	408516	457972	143889	106766	140364	227174
MGDG(18:0/18:2(9Z,12Z))	1.10321e+07	7.61553e+06	2.58857e+07	2.75809e+06	2.36081e+07	1.6239e+07	4.02205e+06	1.47344e+07	1.69242e+07	2.08764e+07	1.86686e+07	1.6445e+07	1.71172e+07	1.96701e+07	5.73595e+06	4.47353e+06	6.74011e+06	8.85483e+06
MGDG(18:2(9Z,12Z)/18:2(9Z,12Z))	2.5579e+08	2.02937e+08	4.27874e+08	9.25926e+07	4.08678e+08	3.24554e+08	1.62106e+08	2.70168e+08	2.49876e+08	3.71115e+08	3.14072e+08	3.14671e+08	1.6355e+08	3.6944e+08	1.51139e+08	1.19768e+08	1.54122e+08	1.32705e+08
MGDG(18:2(9Z,12Z)/18:3(9Z,12Z,15Z))	4.41476e+07	4.60612e+07	4.23257e+07	3.18621e+07	4.25775e+07	4.50661e+07	6.1909e+07	4.25777e+07	3.03716e+07	4.31883e+07	3.97963e+07	4.46956e+07	1.39528e+07	2.92135e+07	2.87065e+07	2.45424e+07	2.93973e+07	2.6934e+07
MGDG(18:3(9Z,12Z,15Z)/18:3(9Z,12Z,15Z))	3.37181e+07	2.65102e+07	4.3703e+07	1.48641e+07	4.32249e+07	3.82707e+07	2.4842e+07	5.9793e+07	6.23582e+07	6.40508e+07	6.03132e+07	5.16992e+07	1.48217e+07	2.75416e+07	9.32692e+06	7.21094e+06	8.3027e+06	8.67002e+06
MGDG(18:3(9Z,12Z,15Z)/18:4(6Z,9Z,12Z,15Z))	4.03658e+06	3.38188e+06	3.1194e+06	2.05682e+06	3.8991e+06	3.51614e+06	2.74639e+06	4.54541e+06	3.36706e+06	4.40532e+06	4.23231e+06	4.32199e+06	1.20086e+06	2.50088e+06	1.73872e+06	1.34205e+06	1.56704e+06	1.42371e+06
MGDG(18:5(3Z,6Z,9Z,12Z,15Z)/18:4(6Z,9Z,12Z,15Z))	24334.7	19246.3	17017.4	17407.8	19332.6	10681.9	0	13910	22892.8	5523.96	10369.5	4950.72	13473	6680.99	1926.86	1246.76	340.712	11587.4
MGDG(20:5(5Z,8Z,11Z,14Z,17Z)/18:3(9Z,12Z,15Z))	63130.7	26044.3	94112.8	892.593	91719.1	73856.5	3226.94	93531.6	114065	156186	135374	115070	2463.21	20626.4	667.098	480.347	1251.67	3062.53
MIPC(d18:0/16:0)	157252	135817	65425.5	74432.8	53193.9	128304	4654	116052	216208	83585.9	94085.8	40431.2	0	0	231.235	154.672	421.878	0
MIPC(d18:0/18:0)	2233.41	986.557	14657.2	254.962	5923.86	3162.86	53.0833	8426.76	20859.7	17533.4	16247.8	12092.1	4465.16	5801.58	3374	939.363	448.342	1058.67
MIPC(d20:0/16:0(2OH))	10500.8	6457.2	4816.93	99.8379	65.4232	334.621	0	24512.8	49763.3	19418.2	27148.9	13044.8	3528.34	2630.68	1802.22	630.781	286.15	716.11
MIPC(t18:0/16:0)	96399.9	89614.3	36434.6	76714.1	33461.9	65985.3	2.05348	91280.5	118612	28653.7	53810.1	13349.3	16506.9	18644.5	5624.58	416.748	370.271	529.676
Mabioside D	36803.9	25310.6	138.609	238.335	0	0	72915.6	64710.6	158655	108856	104234	83332.6	0.316609	17.5083	0	10.0035	0	0
Macrocarpal E	64693.9	59593.2	53997.4	77646	61855.1	57658.6	2078.7	12298.2	13183.1	16138.9	12405.5	16916.8	0	209.423	99.8811	0	0	103.532
Macrocarpal I	1.30455e+06	2.05287e+06	1.15389e+06	2.42171e+06	1.32287e+06	1.2513e+06	4.0439e+06	1.01027e+06	535889	1.33385e+06	881301	1.82943e+06	285321	520571	2.12212e+06	1.79944e+06	1.92404e+06	726101
Mactraxanthin	154171	84555.2	14230.7	567160	196783	407339	748.929	54695	19573.6	20426.4	21083.4	47289.9	670707	693050	471585	339193	508060	743782
Madlongiside C	2.98796e+06	3.63475e+06	2.36285e+06	3.57822e+06	1.98342e+06	3.05941e+06	7.04132e+06	2.70336e+06	2.43513e+06	2.70936e+06	2.38837e+06	2.64474e+06	2.02243e+06	1.62229e+06	2.74269e+06	3.33507e+06	3.77493e+06	2.94999e+06
Majonoside R1	42879.4	63758.2	0	67314.5	0	3664.79	19533	19308.1	11257	0	5883.91	3826.1	5512.43	0	76251.3	94054.3	76183.4	193269
Malvidin 3-(6''-p-caffeyglucoside)	4372.46	4232.85	3707.55	3917.77	3626.32	2042.88	4669.53	3727.87	2552.1	2337.46	2421.32	2522.35	3170.4	2556.97	3426.43	3409.4	3698.28	979.581
Malvin	20170.3	13400.5	1.24029e+06	13701.6	670404	648718	317.355	26494.5	12410	431762	37651.3	628452	339039	408969	9555.88	966.274	33690.6	866180
Mangiferic acid	1.09371e+07	1.0714e+07	7.72967e+06	2.65013e+07	1.15688e+07	1.28789e+07	7.67314e+06	4.99133e+06	5.83664e+06	6.63973e+06	5.30172e+06	7.45092e+06	8.50435e+06	1.45602e+07	1.75578e+07	1.38461e+07	1.84649e+07	3.43443e+06
Mangiferonic acid	42780.1	39717.3	108416	50115.7	113755	40950.9	80908	5031.31	3471.62	6519.97	5012.98	13786	25522.5	18242.2	11091.5	17733.6	23062.6	9555.57
Mannosyl-1beta-phosphomycoketide C30	44218.5	26732	30789.2	11637.2	20478.4	48014.3	54285.1	77006.5	84823.8	400838	189463	261692	27671.2	24652.7	18347.6	20471.8	21480.4	29668.7
Mannosyl-1beta-phosphomycoketide C33	122998	89808.1	61124.5	75934.1	70987.1	47054.7	30170.8	131854	130430	111705	102735	130355	206698	266838	74223.1	40335.3	30023.9	73986.3
Maytansine	507902	509947	603308	583654	246867	474499	324272	1.0158e+06	964506	716600	517892	864360	211914	246450	449747	1.18592e+06	901871	84202.2
Megalomicin C1	19991.2	13722	56568.9	3778.13	30917.1	21848	85.7177	35904.5	56838.2	47209	43729.4	24769	18030.5	27334	5492.68	3232.59	2886.42	5077.85
Megestrol	211438	141306	226364	500988	563744	364589	29131.9	96652.5	80002.2	81949.9	74427.7	110065	923186	805586	392091	226727	362092	938857
Melilotin	233691	328174	243524	310619	239173	268965	1.01473e+06	232067	229395	165685	205824	163076	181777	35387.3	317316	601727	560113	300972
Melilotoside A	112142	112385	141350	173409	150776	125644	40681.9	142169	186224	107321	100202	95436.3	95586.5	146135	60695.5	52025	42217.7	60609.3
Melilotoside B	4.83279e+06	5.85014e+06	4.15083e+06	5.57486e+06	3.71622e+06	4.86389e+06	1.18456e+07	4.12112e+06	3.80089e+06	4.19188e+06	3.92614e+06	4.22883e+06	3.18234e+06	3.29977e+06	4.50575e+06	5.07866e+06	6.50162e+06	4.47114e+06
Melledonal C	33528.8	23272.5	20014.7	43495	22474	34650.2	4420.9	31455.8	45284.2	45057.1	41618.7	53759	1494.16	3815.06	642.22	1063.81	1004.67	478.456
Melleolide	354861	278894	232040	463368	313507	349437	57273.3	187141	275876	259094	239861	288951	4876.69	4441.11	4560.7	7839.22	9447.51	4361.75
Melleolide D	18894.2	13582.3	21140.8	68076.5	75627.2	64623.2	114074	172546	195445	208582	192793	243832	2502.17	1643.22	0.470556	0	5.56627	649.439
Melleolide K	223208	190434	565308	280828	486711	181988	70115	161153	217953	195317	197113	217834	80989.6	72628.9	24316.2	56046.6	54605.8	54307.9
Melleolide M	2.21349e+06	2.20031e+06	1.07831e+06	1.85454e+06	598301	622360	1.09838e+06	1.28372e+06	1.86508e+06	954876	1.46203e+06	1.00653e+06	1.82098e+06	1.39569e+06	565868	1.15165e+06	1.07084e+06	1.52375e+06
Melongoside G	22269.7	8889.33	38951.7	27961.2	65439.7	42292.3	0	24595.8	19290.2	15137.6	11335	23166.5	99.0722	3405.61	0	0	0	219.909
Melongoside N	380872	376496	2813.72	501250	4000.22	162456	52734.5	217294	357468	167868	207493	207659	12070.9	33155.8	13915.6	4491.5	5608.21	10955.7
Menatetrenone	2813.04	2843.9	1237.41	2119.11	1169.97	8867.83	15548.5	1300.91	3778.36	3597.81	3651.59	1756.91	1840.95	1588.08	7778.21	2239.93	2290.42	2322.3
Menthone 1,2-glyceryl ketal	99237.3	108441	123927	89876.8	133262	150074	296861	160579	91815.6	89292.2	91930	80220	130038	108043	136429	144623	144387	141456
Menthyl pyrrolidone carboxylate	7230.01	8255.51	5017.6	7302.88	7660.43	9747.51	5993.77	3683	4288.83	4244.66	2836.51	4414.19	3987.8	2470.85	4192.6	6122.53	7828.54	6784.58
Mestranol	7292.24	7678.53	6730.85	12885.7	12735.8	8876.95	0	7672.11	5874.1	3200.04	3068.8	4535.58	47326.5	18171.7	15483	7334.28	9396.78	23772.3
Methoxybauerenol	570.249	2696.72	631.605	632.838	52.8081	4274.36	6487.58	7170.64	1661.05	256.458	3853.86	122.142	9900.25	427.714	1701.93	666.182	991.976	1138.82
Methyl (2E,4Z)-decadienoate	93582.3	104379	96274.8	105514	103091	143007	221661	125465	101121	94244.1	96901.3	94001.2	105337	89060.3	129153	137522	132122	134933
Methyl (3x,4E,10R)-3,10-dihydroxy-4,11-dodecadiene-6,8-diynoate 10-glucoside	5824.08	0	57898.2	0	274987	23275.5	113043	20360.1	0	21328.1	13758.8	0	14373.2	17333.7	2644.06	31688.7	84005.2	4389.86
Methyl (9Z)-6'-oxo-6,5'-diapo-6-carotenoate	1506.08	1373.66	19396.8	1539.15	20513.7	3260.53	157.008	2130.56	2922.6	3085.25	2331.34	3385.11	734.798	2986.25	936.087	270.424	931.24	744.152
Methyl (9Z)-6'-oxo-6,6'-diapo-6-carotenoate	100151	83479.9	64312.5	37769.7	43519.2	50355.6	151630	114075	203979	421876	318132	351085	110586	106724	64376.9	49677.9	43895.7	77508.7
Methyl (E)-2-octenoate	59731.9	64807	41310	85391.7	87311.4	77154.2	131250	45353.3	47120.6	42157.6	44661.4	47603.1	198905	192754	156587	133308	136813	195482
Methyl (Z,Z)-10-hydroxy-2,8-decadiene-4,6-diynoate	67258.4	80739	63785.2	82199.8	54159.1	63020.5	163064	73668.7	74144.4	69759.2	74798.5	70536.6	109453	85582.1	83135.2	86149.3	94339.9	109485
Methyl 15-cyanopentadecanoate	11753.4	132818	2148.01	6125.87	3686.91	1350.62	46677.9	6276.88	10906.5	12962.7	12590	13179	1566.52	654.581	1155.17	3398.47	4427.64	1615.52
Methyl 2E,4Z-hexadecadienoate	150910	186079	143816	235576	196879	172296	263902	156128	139805	133664	153627	143813	214696	189196	210015	194633	225504	184012
Methyl 3,4-dihydroxy-5-prenylbenzoate 3-glucoside	8265.09	11929.1	5134.69	8255.13	5770.35	5990.92	2388.64	9003.94	6422.12	6494.45	6630.35	6527.73	4472.55	1762.86	10961.3	13986.8	12844.2	11636.5
Methyl 3b,24-dihydroxy-11,13(18)-oleanadien-30-oate	61517.7	65982.1	28317.8	156642	17023.9	60559.3	96674.1	80497.6	115114	123030	148154	125217	28429.8	34685.3	48255.1	127159	67265.1	78265.3
Methyl 3b-hydroxy-13(18)-oleanen-28-oate	90691.2	88343.5	207407	63569.9	289966	352604	194980	496632	894751	1.1916e+06	1.17651e+06	623491	248191	221205	63829.1	51315.6	38080.1	126374
Methyl linoleate	114444	133421	80173.5	158878	102772	79006.8	111437	56571.2	78158.7	62007.1	91272.6	85615.4	99112.7	72599.2	81432.9	66171.5	53568	90180.1
Methyl nomilinate 17-glucoside	20512.2	30255.5	171.476	16457.1	1362.6	17723.5	36806.8	5106.49	7340.37	8607.08	6709.42	6040.81	3365.29	3099.41	3969.45	7915.67	6039.46	1333.39
Methylhildgardtol A	11609.6	8529.08	17808.8	16769.9	21589.5	16087.8	0	6624.71	4840.3	3188.43	2763.52	7956.53	10980.3	16320.2	6545.93	2541.93	3856.56	20830.8
Methylprednisolone	1.78107e+06	1.33934e+06	1.36243e+06	3.42199e+06	2.731e+06	2.66317e+06	253745	1.30083e+06	1.1557e+06	848129	935035	1.26874e+06	3.37189e+06	3.51404e+06	1.7755e+06	1.06964e+06	1.33863e+06	3.73482e+06
Methylthiomethyl hexanoate	3066.05	3170.42	4422.35	6464.46	5620.7	5976.15	4654.13	6091.21	4328.21	3865.85	4274.16	4910.54	5160.72	5688.19	6680.45	7602.33	7209.9	4323.95
Mevalonic acid	685.61	1188.96	963.994	897.365	521.946	659.186	2689.76	940.103	904.224	898.77	980.122	950.555	544.769	304.444	1061.6	1229.13	1227.44	1037.21
MfGL-II	64411.2	26932.7	9321.7	163640	27802.7	115318	0	0	0	1659.36	0	8179.85	0	35707.2	466.585	621.293	1922.26	0
Mifepristone	199621	85714.7	113265	124590	213451	122724	4696.62	172403	175878	230645	192949	280743	315001	601272	376418	211653	251263	337333
Minabeolide-2	202077	357162	254792	309612	218007	197007	649615	377313	476794	251992	280957	247810	293900	180085	230943	314113	254614	179720
Minabeolide-7	10012	11687	8899.07	12766.2	10210.5	4937.05	14407.7	6278.86	10466.7	7558.81	10701.7	8204.77	3344.39	1721	5674.81	7344.89	9295.96	9058.09
Misoprostol	1.73831e+06	1.73348e+06	619674	802476	446796	460545	605266	1.39215e+06	2.04349e+06	1.05848e+06	1.32487e+06	704051	2.28483e+06	1.76766e+06	1.19791e+06	1.09998e+06	1.20292e+06	3.21953e+06
Momordenol	16661.9	20864.2	30111.6	26832	12746	34989.3	47457.9	37608.7	29204	15056.6	28457	13935.7	25377.8	12153.2	19966.7	20904.4	27678.9	13613.4
Momordicilin	22213	25139.7	19548	24569.6	21198.6	20206.2	30306.9	27055	17665.5	19404.9	26280.4	28367.8	14010.3	13658.4	17805.1	24892	23905.9	22620.1
Momordicoside E	31046.1	14126	4253.7	0	2392.71	14540.8	2604.77	10340	470.439	18165	15999.7	10378.6	5630.74	1805.18	0	0	0	2071.8
Momordin Ia	27920.6	36195.8	421386	2794.53	385404	202595	657237	131626	101850	179101	144788	153135	0	6035.73	117655	178539	157884	0
Momordol	262569	264072	137701	262743	116193	149756	325405	176500	164428	156830	171468	155608	304033	404925	421680	372464	395757	382610
Monocyclic botryococcane	23838	23917.1	15455.7	189474	13070.4	20574.5	45474.5	10213.3	10629.5	11123.6	17371.7	23357.9	8166.11	9087.25	29873.6	28065.1	35808.5	24211.3
Monomenthyl succinate	108875	89245.8	85604.1	80983.3	58051.1	79121.2	132177	97042.6	105038	74966.1	108903	107623	102999	86302.6	107914	102785	81781.4	63217.7
Morellinol	126867	211195	204732	195741	159570	115762	358980	284127	308134	161390	195646	151561	302920	186094	225110	249605	226714	149279
Mosinone A	459421	255392	518179	160183	782368	715098	128468	828670	734679	746032	462558	805164	962559	1.61871e+06	372798	234673	300351	575811
Mubenin B	1072.85	295.483	360.465	1786.65	783.103	278.075	406.092	2386.77	1651.7	428.094	895.743	1384.36	90975.7	157385	32155.1	2761.2	2423.68	6763.24
Mupirocin	3.03694e+06	2.90083e+06	2.71577e+06	2.81989e+06	2.5633e+06	2.57324e+06	757551	2.7876e+06	3.03057e+06	2.25798e+06	2.30115e+06	1.94025e+06	3.74554e+06	5.15185e+06	4.92384e+06	4.68371e+06	3.99268e+06	3.25868e+06
Muricadienin	17884.2	10337	56470.3	11004.7	110573	58116.2	3545.05	5624.17	4106.56	13318	13400.3	17110.3	17408.7	27389.8	19961.9	17968.9	53724.3	10873.1
Muricatacin	56484.8	61959.8	61308.9	110300	195064	121944	146522	71521.2	60667.4	63824	66945.3	69785.1	543666	645351	627333	357554	514470	376721
Muricatenol	5.19328e+06	3.21793e+06	9.12377e+06	3.31228e+06	2.43962e+07	1.69569e+07	1.52842e+06	9.02233e+06	4.80732e+06	9.66499e+06	5.51039e+06	1.335e+07	1.50743e+07	3.14896e+07	1.34853e+07	6.41676e+06	1.27187e+07	1.4832e+07
Muricin E	544570	424509	239777	211749	128542	654645	485154	1.18626e+06	1.58447e+06	848358	1.33712e+06	561796	1.52878e+06	1.41485e+06	1.27175e+06	1.09541e+06	627889	307344
Muricin G	164218	130916	19831.6	430064	81204.1	197203	59.652	25137.5	43744.7	27129.9	30630.5	39186.4	4.24451e+06	4.3337e+06	2.55819e+06	1.98075e+06	2.09247e+06	3.28833e+06
Murisolin	68688.9	87572.2	49911.7	91406.1	38906.5	48965.7	178879	54837.7	56430.8	52291.2	54500.1	55421.4	46702.1	32183.2	77121.4	96509.8	103152	71429.7
Muzanzagenin	4.99987e+06	4.55887e+06	1.4567e+06	5.28046e+06	1.29538e+06	3.15572e+06	2.49081e+06	2.43591e+06	3.01227e+06	3.11743e+06	2.77955e+06	2.8836e+06	1.73556e+06	2.55574e+06	746543	731753	877583	1.53441e+06
Mycolipenic acid (C29)	158964	158032	81723.5	106575	131144	240935	376886	279082	87666.8	74211	75576.3	58841	79374.8	108439	185524	128444	137281	139596
Myricolal	4693.63	2800.99	6678.3	1877.12	8821.01	6290.59	4929.39	2150.31	3601.36	2826.71	3366.88	2455.49	2146.57	21673.1	7173.38	4654.54	5679.96	1391.35
Myristoleyl linoleate	3540.8	4313.81	3695.54	10109	3407.44	3418.46	4116.21	2082.59	2150.84	7398.04	2759.71	3949.14	439.596	700.052	2511.89	8742.96	3810.84	10388.1
Mytiloxanthin	200901	351170	50487.6	249027	58676.4	135873	150814	216820	115477	96440	149350	129063	352885	553743	588524	549137	669234	931027
Myxol glycoside/ (Myxoxanthophyll)	8674.47	17316.5	424614	7602.23	364159	86025.8	32487.5	100411	136205	165812	91154.8	232542	213156	263289	161560	65168	21895.2	36979
N'-5Z,8Z,11Z,14Z-eicosatetraenoyl-N''-diethyl-ethylenediamine	173105	192979	182295	234201	125114	138937	369615	209070	220435	139126	243402	119754	174242	157059	238602	280225	213206	85442.4
N,2,3-Trimethyl-2-(1-methylethyl)butanamide	30504.5	39435.7	19298.6	37630.3	46907.2	133496	102069	127789	59624.5	24232.8	44551.4	26283.2	177307	50796	50936.8	48275.7	50351.2	46969.4
N-(2-fluoro-ethyl) arachidonoyl amine	14570.6	12277.6	1877.21	6356.54	2293.05	3904.44	9725.11	4048.57	3926.7	2844.67	3301.38	2953.25	2216.15	1978.8	4236.97	6529.51	10825.3	2868.53
N-(2R-Hydroxydocosanoyl)-2S-amino-1,3S,4R-octadecanetriol	2.02018e+07	1.55053e+07	3.27452e+07	1.24652e+07	6.7048e+07	5.95543e+07	9.14513e+06	1.80795e+07	1.77604e+07	2.44559e+07	2.31256e+07	1.94089e+07	6.57215e+06	1.1756e+07	8.65216e+06	1.15573e+07	1.58417e+07	3.65919e+06
N-(2R-Hydroxyhexacosanoyl)-2S-amino-1,3S,4R-octadecanetriol	5.92923e+06	4.94397e+06	9.60421e+06	2.31688e+06	1.00001e+07	8.4483e+06	2.7963e+06	6.16212e+06	6.27337e+06	7.19542e+06	7.56141e+06	5.86741e+06	3.3352e+06	5.43263e+06	3.5967e+06	4.79572e+06	6.24534e+06	3.15643e+06
N-(2R-Hydroxypentacosanoyl)-2S-amino-1,3S,4R-octadecanetriol	8.73023e+06	6.77858e+06	1.41697e+07	2.53097e+06	1.51628e+07	1.28894e+07	3.48226e+06	9.51091e+06	9.33181e+06	1.16401e+07	1.18617e+07	9.18162e+06	5.79651e+06	1.07902e+07	6.71404e+06	7.94294e+06	1.11206e+07	4.54128e+06
N-(2R-Hydroxytricosanoyl)-2S-amino-1,3S,4R-octadecanetriol	7.53769e+06	5.90856e+06	1.26963e+07	3.83221e+06	1.96149e+07	1.72228e+07	4.03017e+06	7.32061e+06	7.31027e+06	9.79215e+06	9.46101e+06	7.82847e+06	5.18196e+06	9.51557e+06	6.20181e+06	8.15981e+06	1.08567e+07	3.11282e+06
N-(3-(hexadecanoyloxy)-heptadecanoyl)-L-ornithine	23593.9	16099.5	373669	23274.1	467086	191137	17019.8	52666.7	36328.5	57450.3	35378.8	77949.5	40245.6	55550.7	36707	23553.1	52095.5	39197.4
N-(3E-hexadecenoyl)-deoxysphing-4-enine-1-sulfonate	48196.3	393463	53687.3	54269.3	30447.5	43707.5	140260	39545	40342.9	39606.8	40724.4	39661	32285.6	42066.6	46088.8	42153.9	44906.2	36864.4
N-(5-hydroxy-pentyl) arachidonoyl amine	15440.4	12884	487502	12512.9	411661	67392.2	41533.4	112881	122539	114540	63136.3	128457	93784.7	97475.5	54822.2	62901.7	43172.9	19248.3
N-(hexadecanoyl)-deoxysphing-4-enine-1-sulfonate	19955.2	20365.9	22812.1	22568	25875.1	34269.5	2.60224	7150	4483.7	3773.48	5173.22	4915.31	606.944	4005.89	61.7477	3.01792	18.6268	72.0967
N-Cyclopropyl-trans-2-cis-6-nonadienamide	13514	16372.9	8371.75	17875.2	6465.21	11881.6	27126.8	10439.9	10684.9	11891.9	9416.83	11154.1	8359.4	8291.92	9502.26	11181.3	12483	11773.1
N-Glycoloylganglioside GM2	60162.9	47669.6	136108	36404.4	264852	136611	63943	152464	80298.4	148392	94108.8	163300	200238	475363	141544	76330.1	87428.8	90471.3
N-Isobutyl-2,4,8,10,12-tetradecapentaenamide	0	412.349	0	662.035	0	93.6288	0	58.3132	0	0	246.18	0	0	0	236.669	66.043	0	241.424
N-Nitrosotomatidine	34678.1	28523.3	61697.4	29429.6	54317.3	48432.5	28927.2	57322.9	62451.7	81424.5	74577	64548.6	79042.6	99195.7	43870	51047.8	60571.2	66605
N-[(4E,8E)-1,3-dihydroxyoctadeca-4,8-dien-2-yl]hexadecanamide	150545	152837	285579	150293	407140	244455	112857	138002	130245	165929	156569	194319	177449	182667	103070	97040.5	116292	166664
N-[(4E,8Z)-1,3-dihydroxyoctadeca-4,8-dien-2-yl]hexadecanamide 1-glucoside	375146	367045	222533	617001	352250	553552	537397	491096	509027	346769	417225	361774	463319	1.01884e+06	611093	583587	537780	464631
N-arachidonoyl taurine	79338.7	82137.8	67273.2	73204.6	71486	70560.9	144773	84205.8	81072	75093.5	73154.7	69929.7	82786.8	105458	79893.5	75940.7	77403.3	88451.8
N-docosahexaenoyl GABA	11455.4	12490.3	12498.5	13692	12947.4	10670.4	27107	21661	23713.5	13408.7	13762	12404.6	26214	18528.1	17339.7	18985.5	13495.9	13409.3
N-docosahexaenoyl histidine	36433.7	42751	53722.4	39800.5	36754.7	32463.8	72383	54504.7	59718.6	36084.8	55803.6	29531.6	49501.7	38330.2	61783.7	77077.1	48430.4	21684.1
N-heptanoyl-homoserine lactone	3079.91	4601.29	6505.45	5797.11	7216.23	5988.1	9579.45	3681.99	2596.33	4240.5	2256.75	4268.74	2473.77	1958.08	3903.89	4467	4862.62	3675.92
N-hexadecanoyl-35-aminobacteriohopane-32,33,34-triol	19425.9	23830.4	6617.71	35373.8	7745.6	10695.3	38480.7	16478.3	10946.6	6786.36	13845.9	13269.2	3667.67	16437.7	14624.8	25350	23322.3	21680.4
N-linoleoyl taurine	19620	11683.8	8495.97	9731.2	4276.19	17547.2	213.942	16199.5	29314.2	11021.8	13728.8	7604.59	93909.5	125743	39358.5	15683.1	14926.8	29667.5
N-methyl hexanamide	8520.44	15527.2	8558.58	9156.3	9423.69	19850.7	47442.5	32524.1	12567.6	10281.6	14298.3	10591	16345.2	5858.18	9518.69	11743	8965.48	10251.1
N-oleoyl histidine	748057	521424	1.768e+06	119971	1.66295e+06	1.16047e+06	166564	876329	697779	1.56947e+06	1.07319e+06	1.32469e+06	354304	802546	226424	127486	169948	247269
N-oleoyl leucine	60135.5	173270	108575	90014.6	62972.8	159761	799387	407084	150784	75766.2	243929	56705.4	488182	69528.1	129214	84115.4	99181.6	96160.9
N-oleoyl phenylalanine	11700.2	11575	3526.6	9153.14	4375.77	15300.4	32398.8	19559.2	4551.41	3349.95	4849.28	1462.17	804.885	562.234	6611.43	8809.18	8443.63	8855.89
N-oleoyl proline	15631.2	17137.7	258968	27564.3	195151	17761.4	30435.8	13745.7	14016.5	15554.7	18213.5	18673.2	13549.5	11246	16005.8	15828.3	14835	13128.3
N-oleoyl taurine	13426.6	13746.9	10825.6	15233.6	6897.03	11995.9	14800.4	23140.5	19084.6	18099.8	17924.6	16833.5	9897.16	19942.7	10587.8	579.425	5921.68	12717.2
N-oleoyl threonine	129728	155371	60615.5	147727	91311.2	149345	372586	278700	86476.6	91211.6	169593	106275	372050	108980	169965	111957	123972	145143
N-oleoyl tryptophan	136514	156481	141708	162659	136794	171259	384360	124070	105748	152645	124421	140393	81935.1	78214.2	134675	163679	233544	143196
N-ornithinyl-35-aminobacteriohopane-32,33,34-triol	10127	3126.68	27628.4	1415.08	44064.7	21108.1	2770.9	1924.38	856.565	8525.55	5186.35	10376.9	7772.17	48072.4	15719.7	13070.9	16096.1	1720.81
N-palmitoyl glutamine	22241.3	23445.1	11838.9	22683	18317.6	32419.4	59144.3	39982.9	24679.2	24967.1	20602.6	21595.6	14679	18477	21892.3	25945	18235.2	20273.4
N-palmitoyl leucine	655096	1.52155e+06	589319	776434	437257	1.55553e+06	3.97768e+06	3.16518e+06	1.51332e+06	594110	1.64508e+06	420010	3.02908e+06	532609	1.04602e+06	882828	980520	930791
N-palmitoyl proline	39585	29234.8	17247.9	40515.7	32698.5	23209.8	53019.2	26635.4	25135.8	20455.4	23770.1	37914.8	31037.1	24733.7	22460.3	50496.7	38566	21948.6
N-palmitoyl threonine	79995.2	79067.9	75475.9	97056.7	132894	188336	720381	435683	275479	468816	343773	413501	148946	272828	141309	239281	320045	140490
N-stearoyl glutamine	684041	721047	387650	551611	547347	936320	1.67387e+06	1.00418e+06	418013	375917	393753	323590	362533	421847	795509	604687	669488	645685
N-stearoyl proline	23134.4	29846.1	19918.3	26887.3	27418.8	57124.1	54273.4	51581.6	38763.4	16775.1	27824.7	17656.5	54756.4	19697.7	21597.6	22824.3	37505.4	25079.1
N-stearoyl serine	370434	295122	72703.2	326333	121487	277364	34407	60913.9	54032	109837	61420	121979	257178	425241	304641	148560	268101	296093
N-stearoyl valine	1.61694e+06	1.90804e+06	1.39251e+06	1.88431e+06	1.13858e+06	1.48918e+06	3.73832e+06	1.68005e+06	1.53947e+06	1.39116e+06	1.49078e+06	1.30455e+06	1.11616e+06	910198	1.60015e+06	1.85562e+06	1.92771e+06	1.74382e+06
N2-Maltulosylarginine	178445	180859	219693	386485	200050	223509	11782.3	76205.3	76586.8	36705.4	51062	25153.2	48279.2	19456.1	2965.43	3220.85	4183.06	129.74
NAPE(16:0/18:1(9Z)/20:4(5Z,8Z,11Z,14Z)	461756	316682	1.09774e+06	96548.8	786257	703682	342276	685443	725501	1.04134e+06	973259	886505	207423	423405	56465	31234.9	30858.8	37160.1
Nandrolone decanoate	119892	113055	182017	153899	246587	237075	53041.7	96818.4	87603.1	106624	94232.8	117933	83107	175150	69204.9	45644.2	47876.5	70449.3
Nandrolone phenpropionate	2.14181e+06	2.45754e+06	1.11697e+06	1.93441e+06	1.33175e+06	2.67844e+06	5.96024e+06	2.6304e+06	1.29673e+06	1.08602e+06	1.26708e+06	1.09551e+06	652288	654898	1.84983e+06	2.11706e+06	2.00915e+06	1.96523e+06
Narasin	26787.7	13847.2	46214.6	11099.1	57166.3	31404.3	240.883	38727.4	44897.5	32800.4	22869.8	28431.9	94089.3	101490	30324.9	12487.7	8492.34	36959.9
Nebrosteroid K	532270	306883	969346	139383	1.0878e+06	1.0427e+06	274554	728125	1.0994e+06	1.66776e+06	750174	1.47106e+06	1.97878e+06	2.46553e+06	335881	204736	347392	1.20776e+06
Neochlorogenin	38493.4	43935.8	41521.1	45696.4	40917.5	52780.5	61632.3	35182.5	37893.9	29852.9	38083.7	49206.4	34711.2	31238.9	50408	62152.9	38817.9	42634.5
Neoconvallatoxoloside	42569	48507.9	0	27268.6	0	11490.1	100720	31311.5	50606.8	12355.4	21284.4	9270.77	9251.72	6357.18	20267.4	53623.9	27165.1	6858.14
Neolinderatone	100033	127284	94103.2	112406	78416.7	89605.9	223506	112631	112690	96399.5	116243	95969.3	74383.2	61930.3	114120	111779	132824	103762
Neoraunone	147185	152621	120472	107233	91546.2	139483	468849	194498	154335	193975	195908	212609	16233	42083.3	153534	166514	237695	106001
Neriantogenin	735642	670764	1.05039e+06	911960	1.13478e+06	995657	1.04836e+06	1.06026e+06	1.08962e+06	784312	906700	992932	4.38868e+06	2.43521e+06	2.93415e+06	1.46984e+06	907659	1.3921e+06
Nervonoyl-EA	10587.5	8190.14	7163.3	11443.5	13272.5	10399	14688.9	10597.8	11756.9	9010.76	13597.5	10379.2	12147.2	13068.9	9508.16	11187.5	13762.8	11362
Neuroprotectin D1	2.05579e+06	1.44671e+06	3.13056e+06	2.96442e+06	3.36387e+06	3.69526e+06	8.53996e+06	3.62625e+06	3.342e+06	2.43771e+06	3.24407e+06	3.08907e+06	2.59931e+07	1.3848e+07	2.18321e+07	1.1202e+07	6.9443e+06	9.18584e+06
Neurosporaxanthin beta-D-glucopyranoside	590.848	159.599	0	1755.95	183.594	707.56	0	49.5583	13.3608	0	30.2026	80.1549	88033.9	104728	20442.7	2191.39	4316.94	10219
Nonacosanoic acid	297398	367950	273050	322400	338238	265537	501611	266733	272587	218739	354567	310981	267217	226452	358816	401853	356403	491200
Nonadecanoic acid	379590	497855	474486	584927	246816	300816	1.7419e+06	361803	458400	220648	472806	308065	326855	308511	443305	575259	346206	156494
Nonyl octanoate	171734	202952	161934	198083	142385	144202	308321	94832	93488.8	115940	94006.8	78247.4	146609	99814.2	151235	199145	208400	185679
Nor-Dolichol-[13-22]	20804.1	60443.2	42877.8	30912.4	28212.9	84699.9	118344	114043	56492.3	25890.5	51347.7	14398.3	94962.1	17811.2	23351.3	32724.2	47172.1	23710.5
Norbolethone	8216.29	10156.1	58164.2	17240.6	45139.9	26475.8	75103	53992.5	53546.6	37138.2	36499.1	41077.1	32626.4	33005.3	42647.2	55767.5	44231	1496.59
Norgestimate	6.71578	0	190893	100.62	140829	43818.3	19723.2	0.00132126	0	11644	0.0585596	40644.7	26362.7	19152.8	27781.6	38396.4	23871.9	1674.11
Norlithocholic acid	53932.9	93631.4	9121.13	71664.4	13547.6	21818.2	61358.8	24809.9	79844.6	60698.1	96014.7	24912.2	17364.8	24455.1	28510.8	27198	26212.6	17013.5
Norselic acid C	68088.3	72495.8	46128	18889	15366.1	30142.8	99711.7	114022	143684	105570	123322	86557.5	76714.3	50829.1	62983.8	76337.9	76177.4	163680
Norselic acid E	217472	241135	118616	160122	96086.6	197212	165511	183940	129323	150776	161145	169211	5538.04	46199.8	103808	82448.7	96764.7	74598.9
Notoginsenoside E	51468.6	54267.7	0	15803.5	0	7574.45	12413.6	108079	156655	66525.2	109986	71553.1	777.987	0	0	0	419.055	0
Notoginsenoside R1	2.19159e+06	2.459e+06	1.75972e+06	2.39091e+06	1.3675e+06	1.91003e+06	6.58426e+06	1.83937e+06	1.76266e+06	1.57982e+06	1.80737e+06	1.50158e+06	1.45892e+06	498471	2.18415e+06	3.34737e+06	3.39945e+06	2.04695e+06
Notoginsenoside R10	168226	193396	145268	171900	141230	173005	353107	130908	110690	148321	109117	144943	173775	176559	183375	152039	210077	204585
Notoginsenoside T1	10532.9	7224.83	18270.4	20877.9	35653.5	21940.7	35451.9	106112	127428	7955.9	27095.9	16854.5	63152	55694.9	44729	17604.6	6404.91	13130.7
O-(13-carboxytridecanoyl)carnitine	2.76986e+07	2.44221e+07	3.07494e+07	1.16145e+07	2.88008e+07	2.96099e+07	1.9679e+07	2.96237e+07	2.62605e+07	3.45785e+07	3.18449e+07	3.03149e+07	8.95181e+06	1.51691e+07	9.72602e+06	8.16218e+06	1.02595e+07	1.05922e+07
O-(17-carboxyheptadecanoyl)carnitine	280340	267499	143951	615484	130973	252339	556729	405943	829513	694415	1.22302e+06	683940	312571	337018	280981	494813	342996	437100
O-6-deoxy-a-L-galactopyranosyl-(1->2)-O-b-D-galactopyranosyl-(1->3)-2-(acetylamino)-2-deoxy-D-Galactose	8066.01	36914.2	7505.3	12650.3	404.54	26464.1	4073.69	16386.6	23046.8	46052.5	34466.3	68286	4744.69	9035.01	1844.27	14233.6	22103.3	20234
O-sebacoylcarnitine	17984.6	16144.3	28146.9	21832.1	37164.8	20915.6	17563.9	34093.5	43265.8	30019.4	35768	46774.5	55428.4	91497.6	45913.7	24591.2	20060.5	29066.7
OH-Diaponeurosporene glucoside ester	2456.12	4069.11	175629	4138.96	171460	45366.4	10382.4	77648.1	65361.7	78435.8	59625.2	121773	226586	291685	210770	98944	55222.2	25637.6
Obscuraminol A	10791.2	9186.76	8892.8	12958.1	12258.2	29229.2	75159.1	41852.5	31455.1	18677	17507.5	25444.7	43113.6	51131.2	16607.7	26840.9	21069	48473.6
Octacosanal	15188.3	13987.5	131919	11644.4	112939	18975.1	16004.8	36832.3	31766.1	32347.5	35003.8	32838.2	31965.6	34758.4	17323.7	17558.7	13480.9	24679.9
Octacosanoic acid	1.30575e+06	1.53003e+06	1.24447e+06	1.45691e+06	1.52363e+06	1.17466e+06	2.36124e+06	1.12622e+06	1.14356e+06	944424	1.49069e+06	1.23149e+06	1.24354e+06	1.12492e+06	1.44259e+06	1.69231e+06	1.46142e+06	1.94264e+06
Octadecyl fumarate	91787.7	97069.6	80641.1	240509	252626	286754	206231	127741	74212.7	110087	147864	123277	180760	235354	182678	158581	212149	179770
Octanoylcarnitine	3243.98	3448.42	2754.97	3998.9	2115.74	2379.98	5786.31	2799.13	2476.14	2313.72	2549.3	2553.23	1529.13	3227.7	2543.56	3078.72	3874.06	4198.3
Octaprenyl diphosphate	2080.45	46505.6	3262.18	15.2472	1582.1	0	44700.4	29744.5	22943.2	6535.49	10294.2	11423.7	35679.1	192583	26194	2667.5	5458.13	16143.5
Oleamide	76230	213074	75888.3	81217.7	57609.1	64934	156242	82088.8	75974.1	51337	64996.1	58711.7	72059.9	49567.6	67605	81929	103109	56474.2
Oleic acid	1.16478e+07	1.27563e+07	6.47546e+06	1.46789e+07	7.39721e+06	7.25638e+06	8.89006e+06	6.69794e+06	8.44872e+06	6.15369e+06	6.87074e+06	7.05366e+06	1.57609e+07	1.12938e+07	7.5773e+06	6.54762e+06	6.18387e+06	6.84561e+06
Oleic acid (d5)	3012.61	3305.59	3591.44	3925.78	2958.19	5717.87	9891.23	7001.01	2415.32	2646.14	2478.3	2277.07	1726.58	2037.41	4545.33	3031.55	4033.96	2869.59
Ophiopogonin C'	183790	188762	112018	29829.3	40511.3	28477	236355	339590	387422	329515	325334	314050	5611.77	17363.5	14655.7	4777.42	4960.26	184.443
Oryzanol A	34505.4	53157.6	27045.2	48790.3	17171.8	38088	11476.4	17657.2	88353.3	40245	48382.5	14182	16831.7	14405.8	10910.6	13170	15449.2	2444.73
Oryzanol C	2284.96	7539.59	415419	19760.3	459299	102191	44400.3	116789	97123.7	83996.3	55567.7	97725.2	215063	174664	150316	114737	90463	73748
Osmaronin	15603.2	9502.42	13780.6	48383	46002.8	50872	7329.16	36084	33693.9	39383.7	35381.6	45994	25247.6	25058	11257.9	6485.95	6689.19	34072.9
Ovalitenin A	94519.3	91240.4	81703.6	88859.2	54865.6	73293	55908.8	59697.3	60275.6	75649.8	61735.3	72976.7	36087.4	36409.8	39641.7	57833.6	70576.4	74078.1
Oxepahyperforin	107393	94875.8	33732.8	171447	52518.7	54741.1	360217	37637.2	24338.9	48276.5	32480	50807.8	61690.5	24309.5	77444.6	118157	394425	88029.1
PA(0:0/20:4(5Z,8Z,11Z,14Z))	356190	553829	534298	478258	444979	298905	1.20174e+06	521531	552073	373293	429443	363737	422293	275117	486414	534936	548752	620060
PA(10:0/10:0)	85729.5	44861.8	66202.7	106587	141243	179354	17361.7	74482.2	84732.6	183286	112641	166516	38787.3	53836.1	19907.7	197786	527500	18607
PA(12:0/12:0)	24602	17227.4	36871.7	28088.1	53541	28403	2158.39	15795.8	13084.9	8723.91	6835.02	16658	153585	106922	51754.8	21773.1	17642.5	31161.6
PA(13:0/12:0)	159139	209899	176262	141793	144738	135170	424382	178031	164182	150243	144286	124957	99088.7	62303.6	151771	203387	258817	71999.6
PA(14:0/0:0)	215.204	346.266	7266.49	147.659	13014.3	5374	809.303	4066.8	3782.64	2009.17	2130.08	5852.63	72840.8	40503.5	60018.4	16682.4	7874.61	15326.5
PA(14:1(9Z)/15:0)	24455.2	25170	15734.9	19118.4	10017.7	14299.5	375.697	13903.7	16757.3	4147.66	5343.23	2382.27	139907	54880.4	21158.8	15796.8	12037	21428.1
PA(14:1(9Z)/17:0)	299.164	1350.98	498340	4974.14	414466	103821	62149.1	24616.9	13655.1	98459.7	51063.7	162003	356516	226169	69066.4	60715.9	66641.4	48834.9
PA(15:0/14:0)	874.714	708.977	586.086	1194.17	740.031	2910.23	1550.74	714.775	631.636	1542.86	1464.02	1059.72	1964.35	315.806	1492.84	2491.34	2947.18	436.911
PA(15:0/15:0)	0	0	287332	0	214808	12980.2	2143.41	0	0	1929.09	0	5807.55	33313.6	33421.8	9519.91	10349.8	6384.3	0
PA(15:1(9Z)/18:0)	47081.1	174231	943770	57907.9	777861	438798	493104	411204	547034	838981	600161	485018	804018	1.00366e+06	192464	191999	172095	71462.7
PA(16:0/16:0)	264897	155746	2.51355e+07	2.80721e+06	2.23751e+07	5.0576e+06	4.90563e+06	597475	356429	1.61349e+06	591226	2.91089e+06	3.26918e+06	3.55463e+06	3.27531e+06	3.65623e+06	2.80405e+06	863183
PA(16:0/18:1(11Z))	603878	693436	2.35528e+07	738800	2.01212e+07	5.82767e+06	2.05345e+06	1.72956e+06	1.58331e+06	4.38476e+06	2.21405e+06	5.35264e+06	4.96365e+06	3.29852e+06	1.25985e+06	1.16691e+06	1.2302e+06	1.28861e+06
PA(16:0/18:2(9Z,12Z))	6.53742e+07	5.87654e+07	1.69282e+09	1.80813e+08	1.29819e+09	5.38058e+08	6.17322e+08	1.84214e+08	1.64449e+08	4.08834e+08	2.45482e+08	5.48899e+08	8.7914e+08	6.17277e+08	4.06721e+08	4.25291e+08	3.44367e+08	2.25876e+08
PA(16:0/20:0)	165188	96140.8	242530	51698.1	236374	158479	16153.9	327837	291542	289710	228087	357266	242161	439126	126425	67770.8	60075	199415
PA(16:1(9Z)/0:0)	223773	149316	191721	593068	459317	738539	65701	113123	69401.2	157283	100430	225583	331182	369175	274922	234071	330507	479167
PA(16:1(9Z)/16:0)	29903	64485.6	7.43196e+06	146214	5.96601e+06	2.00699e+06	1.01699e+06	665943	557845	1.7812e+06	877453	2.33032e+06	3.20429e+06	2.1176e+06	703497	648420	528942	439269
PA(17:0/14:0)	46.5304	287.829	110973	211.823	84926.3	1041.54	125.16	0	0	0	0	758.729	71707.4	61677.3	15667.5	17381.8	18562.4	0
PA(17:1(9Z)/0:0)	0	0	48756.6	1454.18	58982.9	2640.52	0	0	47.7963	319.651	0	0	1082.46	1806.99	2102.83	1938.35	2988.81	60.5724
PA(17:1(9Z)/19:0)	148916	163134	4.55226e+06	165419	3.6544e+06	817235	305454	252633	227699	571241	310422	685055	498223	339326	187697	189010	213020	225227
PA(17:2(9Z,12Z)/0:0)	7937.14	6244.36	2807.99	6335.91	7472.49	9624.44	0	2147.75	2995.09	4307.68	1861.76	4935.1	5500.62	16474.9	2748.01	266.102	1440.32	93.4843
PA(17:2(9Z,12Z)/12:0)	24070.9	27373.6	18761.5	42726.1	23552.4	32879.3	50529.8	17480.9	14459.4	12699.1	13158.2	13109	766.811	1738.58	575.886	320.229	471.811	364.947
PA(17:2(9Z,12Z)/13:0)	1507.06	226.899	364.758	328.104	102.273	4126.06	290.567	5973.57	11005.3	14768.6	13966.2	13401.4	934.982	4256.9	61.3753	41.1845	251.823	88.9578
PA(17:2(9Z,12Z)/15:0)	229984	227552	3.72439e+06	256267	3.05814e+06	1.4242e+06	641996	505333	410478	1.04928e+06	573037	1.4585e+06	901924	936896	435505	297088	539665	860178
PA(17:2(9Z,12Z)/16:0)	0	0	281836	0	159425	0	0	0	0	0	0	11377.1	843257	364736	10834.6	10662.6	0	0
PA(17:2(9Z,12Z)/20:0)	4.19133e+07	3.70532e+07	6.26854e+07	1.53581e+07	3.8529e+07	6.39186e+07	2.13931e+07	1.05523e+08	1.61829e+08	1.01249e+08	1.18234e+08	6.50829e+07	1.13828e+08	6.99247e+07	1.5003e+07	1.34662e+07	1.31602e+07	3.97054e+07
PA(17:2(9Z,12Z)/20:2(11Z,14Z))	870120	2.21606e+06	64272.6	672360	19450.7	1.8506e+06	2.22524e+06	2.49724e+06	2.85633e+06	3.36895e+06	3.32129e+06	1.58797e+06	200951	1.17979e+06	159146	184503	257590	130249
PA(18:0/18:2(9Z,12Z))	3.39793e+06	2.96228e+06	4.1812e+07	1.76431e+06	3.12499e+07	1.32943e+07	4.00024e+06	8.62322e+06	1.21194e+07	1.38289e+07	1.05287e+07	1.23436e+07	2.79513e+07	1.87287e+07	4.36985e+06	4.1504e+06	3.75858e+06	6.01215e+06
PA(18:0/20:0)	4840.84	5825.15	29403.3	5066.53	24202.1	2021.31	7597.91	4851.3	8232.2	4811.75	4986.7	4471.11	8576.25	4142.95	5936.38	3439.53	2360.43	6151.16
PA(18:2(9Z,12Z)/15:0)	225492	322306	1.64498e+07	458520	1.23907e+07	4.86081e+06	2.05416e+06	1.95885e+06	1.79744e+06	5.02439e+06	2.58543e+06	6.17865e+06	2.47379e+07	1.69046e+07	4.72592e+06	4.44268e+06	3.74956e+06	3.84854e+06
PA(18:2(9Z,12Z)/17:0)	5.77773e+06	1.25158e+07	2.5166e+07	4.0639e+06	1.67568e+07	3.01602e+07	2.35363e+07	3.12892e+07	4.4554e+07	6.50961e+07	4.66682e+07	3.43224e+07	3.40818e+07	6.96157e+07	7.89268e+06	8.02156e+06	8.28537e+06	7.33711e+06
PA(18:2(9Z,12Z)/21:0)	0	0	167892	0	129440	11291.7	295.76	0	0	9535.8	0	12191.8	69968.2	46299.7	1820.63	0	1026.86	0
PA(18:2(9Z,12Z)/22:0)	191527	204229	5.42027e+06	555681	4.00946e+06	1.7619e+06	1.47033e+06	611397	608979	1.39179e+06	761868	1.93075e+06	1.81135e+06	1.26493e+06	1.20928e+06	1.32767e+06	1.07282e+06	504670
PA(18:3(9Z,12Z,15Z)/0:0)	5995.12	1828.85	485010	5609.86	845910	46235.2	7250.09	1528.73	1333.69	3149.28	1859.05	7084.61	16444.6	17556.8	10606.7	15779.3	9590.8	9201
PA(18:3(9Z,12Z,15Z)/12:0)	319958	310844	381701	251497	281889	292820	179330	437891	504294	431636	459832	376255	386802	249750	231416	190187	203728	420232
PA(18:3(9Z,12Z,15Z)/14:0)	20995.9	21666.4	24803	15977.4	25129.4	27807	13191.4	28638.4	24019.6	30379	24315.7	31667.2	11306.6	11478.8	13746	14265.1	14818.2	33006.5
PA(18:3(9Z,12Z,15Z)/15:0)	414001	517034	5.47536e+06	516683	4.49689e+06	2.39481e+06	1.48895e+06	1.76553e+06	1.63881e+06	2.85447e+06	1.8307e+06	3.20462e+06	5.17053e+06	5.00492e+06	1.88766e+06	1.29306e+06	1.07484e+06	1.24481e+06
PA(18:3(9Z,12Z,15Z)/15:1(9Z))	44.6215	270.64	24872.6	18.4266	31085.1	4552.18	0	8402.37	5194.13	6285.05	5087.15	14751.9	65530.5	66574.8	16556	3577.21	1301.6	3908.71
PA(18:3(9Z,12Z,15Z)/16:0)	2.70264e+06	2.83632e+06	4.73398e+07	2.5587e+06	4.26514e+07	1.48504e+07	4.96158e+06	1.09591e+07	1.09728e+07	1.58364e+07	1.08707e+07	1.90101e+07	4.18499e+07	3.72029e+07	1.38879e+07	8.63806e+06	6.74833e+06	8.23547e+06
PA(18:3(9Z,12Z,15Z)/16:1(9Z))	185892	202459	5.5129e+06	266121	3.99998e+06	1.9366e+06	647750	1.27421e+06	1.2244e+06	2.66397e+06	1.53668e+06	3.13051e+06	2.64348e+06	2.26942e+06	552591	345104	312125	667959
PA(18:3(9Z,12Z,15Z)/17:0)	152807	395322	155705	118279	149854	359724	419222	491509	579964	833416	687868	393199	483787	962891	182882	111062	117974	70732.6
PA(18:3(9Z,12Z,15Z)/18:2(9Z,12Z))	1.8374e+06	2.61937e+06	3.1173e+07	4.01818e+06	2.71393e+07	1.43821e+07	1.79398e+07	1.00625e+07	9.00489e+06	1.36881e+07	9.69747e+06	1.69421e+07	1.86788e+07	1.98549e+07	1.22158e+07	1.25984e+07	1.15472e+07	7.98609e+06
PA(18:3(9Z,12Z,15Z)/19:0)	7.46164e+06	6.75419e+06	1.19911e+07	3.14723e+06	7.10096e+06	1.02767e+07	1.19989e+06	2.04424e+07	3.62809e+07	1.75636e+07	2.18488e+07	1.02047e+07	1.154e+07	6.63543e+06	686570	542056	426595	2.20574e+06
PA(18:4(6Z,9Z,12Z,15Z)/12:0)	1029.75	0	88109.8	0.970542	46965.8	14899.7	6.27378	3757.48	2292.3	17547.1	1439.35	26496.9	82332	26158.5	13228.3	513.166	711.893	62731.8
PA(18:4(6Z,9Z,12Z,15Z)/15:1(9Z))	15429.4	6915.65	2458.66	46803.4	17906.3	31573.1	0	3092.76	613.149	1057.16	494.005	2837.27	39910.9	32069.6	42882	29638	50654	66225.3
PA(18:4(6Z,9Z,12Z,15Z)/16:0)	142427	88184	631771	59681	768659	267416	19747.4	344272	276572	288423	213554	372359	785414	875963	345387	197038	149053	194834
PA(18:4(6Z,9Z,12Z,15Z)/16:1(9Z))	108.3	3.95681	17249.3	1.53037	15636.6	3588.7	121.137	2685.84	2007.7	5148.15	2666.12	7119.46	20943.4	21156.4	4862.71	2388.92	1878.89	3432.36
PA(18:4(6Z,9Z,12Z,15Z)/17:0)	43986.9	64526.1	111984	23742.7	88020.3	70274.4	40864.1	99095.1	160053	175552	133641	100456	49378.5	89609.9	16261.4	15831.8	21002.5	33419.4
PA(18:4(6Z,9Z,12Z,15Z)/17:1(9Z))	126830	160306	1.16615e+06	183691	979140	757887	71501.2	635506	669686	571334	522240	805194	3.50664e+06	2.89165e+06	929070	486852	328808	576566
PA(18:4(6Z,9Z,12Z,15Z)/17:2(9Z,12Z))	116804	148580	752231	168720	563731	408940	667107	205386	171664	327146	229145	436081	344236	227799	201236	231382	233728	187904
PA(18:4(6Z,9Z,12Z,15Z)/18:0)	9068.97	12895.2	555202	25621.5	674436	179448	37038.9	196648	142416	188961	141668	292042	352304	394593	147716	74856.2	53816.6	68493.8
PA(18:4(6Z,9Z,12Z,15Z)/18:4(6Z,9Z,12Z,15Z))	10001.3	7631.17	12562.4	8022.42	20940.1	14637.7	0	7486.8	5964.31	7593.78	5796.31	11592.2	13555.8	32144.8	18523.1	5677.01	7897.78	612.311
PA(18:4(6Z,9Z,12Z,15Z)/19:0)	2.49144e+06	5.61315e+06	2.37196e+06	1.61719e+06	1.1966e+06	9.73467e+06	4.9169e+06	1.08597e+07	1.66099e+07	2.21418e+07	1.64344e+07	1.03078e+07	2.2746e+06	9.63276e+06	663059	773248	936792	652913
PA(18:4(6Z,9Z,12Z,15Z)/19:1(9Z))	1.77013e+06	4.79605e+06	679513	2.07717e+06	478601	3.30949e+06	1.3621e+07	5.06494e+06	5.26452e+06	6.11073e+06	5.72144e+06	3.64189e+06	1.05051e+06	3.05657e+06	2.20845e+06	2.78448e+06	3.36056e+06	1.21838e+06
PA(18:4(6Z,9Z,12Z,15Z)/20:1(11Z))	48680.6	42942.8	395464	67089.1	302019	266927	365504	107588	135685	193331	150105	222757	159307	96226.2	198801	280678	230979	117318
PA(19:0/0:0)	14260.1	26517.7	13901.6	20929.6	10507.2	36646.9	44250	18695.8	18726.5	25413.7	20482.7	17040	8544.67	17077.9	14485.2	19559.5	20205.5	14170.2
PA(19:0/15:0)	312144	298143	4.70231e+06	214401	3.88155e+06	755089	280121	320256	322986	510216	370832	642488	431815	480363	251705	206540	351799	410415
PA(19:1(9Z)/0:0)	29525.4	27082.3	99003.6	29765.8	49666.3	17345.3	0	13754.1	20079	1727.67	8596.07	2691.73	56909.7	28673.7	3834.16	2575.42	69.4603	3832.48
PA(19:1(9Z)/22:0)	87101	142846	166613	52123.1	101780	197344	318700	254200	247136	460957	338437	256589	113349	120011	42647.5	35347.4	41600.6	95427.2
PA(20:0/13:0)	2574.49	5969.75	430777	5277.49	338565	15048.8	2392	3199.51	1403.76	1897.05	2747.92	16374.4	89560	112795	23476	24555.2	17085.7	2916
PA(20:1(11Z)/0:0)	257597	233629	188800	234024	136266	192698	9539.01	74501.3	80211.2	41943.3	47762.3	32148.2	168682	138645	43550	49972.7	33937.6	20980.6
PA(20:1(11Z)/15:0)	90483.8	141299	731747	87046.8	635851	351249	344924	207579	194358	468557	271026	381427	295274	253651	102595	100799	136749	130343
PA(20:2(11Z,14Z)/0:0)	26242.6	19868.8	87879.4	51582.8	83463	53774	0	17336.3	17119	2964.97	9720.14	1737.08	11772.7	648.638	0	0	0	0
PA(20:2(11Z,14Z)/21:0)	5.72522e+06	9.33094e+06	2.51505e+07	5.18548e+06	1.8146e+07	1.34153e+07	1.92914e+07	1.42014e+07	1.71366e+07	2.06704e+07	1.86395e+07	1.46185e+07	1.31829e+07	1.44081e+07	5.17119e+06	5.84352e+06	6.24537e+06	5.48253e+06
[truncated: 1,413 more rows]

## Sheet: Table S2
Table S2. Relative abundance of lipidomic compounds normalized to total peak intensity (expressed as ppm).
Compound	JGDEV1	JGDEV2	JGDEV3	JGDEV4	JGDEV5	JGDEV6	IGDEV1	IGDEV2	IGDEV3	IGDEV4	IGDEV5	IGDEV6	MGDEV1	MGDEV2	MGDEV3	MGDEV4	MGDEV5	MGDEV6
PC(16:0/18:2(9Z,12Z))	146192	132784	99344	71569	78461.2	117326	18462.4	153641	168650	127507	141266	95694.6	141502	107949	43410.4	37718	35043.9	124409
Araliacerebroside	48460.3	46292.9	23630.5	39739.5	20433.3	23824.8	31541	52130.4	54184	41500	45633.9	37690.9	56301.6	51831.3	78195.6	71765	74049.7	98226.4
PA(16:0/18:2(9Z,12Z))	7084.96	6590.49	131487	25202.4	121535	53356.7	73006.1	15995.1	11269.5	36259.8	18808	58412.7	63123.1	57862.9	60325.2	63560	53660.6	22198.9
AS 1-5	50919.3	49092.8	43444.6	35036.4	38544.3	36722.3	34194	51926.7	52553	58228.5	51517.8	55188.4	47503.4	45597.1	44794.6	37872	40495.1	58681.4
PE(16:0/18:2(9Z,12Z))	39161.4	44028.4	51930.9	33124.8	45552.3	38955.5	38268.5	38375.1	41728.3	34324.2	36143.8	28367.8	46598.2	29618.4	27820.7	30995	28911.3	52520.2
PC(18:0/18:4(6Z,9Z,12Z,15Z))	60407.6	49292.9	31407.1	27361.9	26360.4	52527.8	4992.39	65197.2	75957.8	54143.8	61875.2	40086.1	25375.8	20091.9	6200.01	5688.61	5027.71	16465.9
C16 Sphinganine	25186.9	31133.8	14725.2	43838.6	11779.3	17481	62621.2	21135.9	17421.3	16101.2	19822	18497	13796.7	15112.6	39848.8	47000.1	40736.1	16127.2
Glycerol 2-(9Z,12Z-octadecadienoate) 1-hexadecanoate 3-O-[alpha-D-galactopyranosyl-(1->6)-beta-D-galactopyranoside]	25890.3	25519.8	21129.6	21738.1	21176.2	22335.2	23454.8	23295.2	20277.2	24206.3	21496.7	24646.9	19090.1	32381.5	35854.6	31718	34365.5	24273.7
MGDG(18:2(9Z,12Z)/18:2(9Z,12Z))	27721.4	22759.2	33234.5	12905.9	38260	32184.5	19171.1	23458.4	17123.7	32914.5	24063.1	33486.6	11743	34630.9	22417.1	17899.5	24015.9	13042.1
18-hydroxy stearic acid	20840.4	25891.3	11454.4	35673.7	8760.41	14611.9	49580.3	18245.5	14984.6	14042.7	16523.7	16141.1	12114.6	12280.5	31996.5	38870.4	32045	14963.6
PI(16:0/18:2(9Z,12Z))	24000.9	27478.4	5121.51	30804.7	2908.48	9317.43	24810.9	27603.6	27799.8	11710	16051.6	11081.4	36365.7	21626.3	19405.7	16810	8315.47	27048.3
1,2-Di-(9Z,12Z-octadecadienoyl)-sn-glycero-3-phosphate	2346.94	2531.16	46977.5	7307.4	41882.9	23929.9	23619.6	9018.84	6237.55	19540.7	10775.9	29147.6	16016.2	17395.7	12395.7	12233.1	9981.98	5534.91
PC(18:0/18:3(9Z,12Z,15Z))	25858.5	22058.5	14724.1	10533.4	13080.8	23359.8	2871.33	30531.9	35405.3	25541.6	29492	18035.2	6740.14	5765.85	1965.02	1819.34	1780.01	4974.69
bacteriohopane-,32,33,34-triol-35-cyclitolguanine	11662.8	13034.6	7255.07	18457.7	7725.36	11369.9	27418.4	9042.35	6506.11	8966.78	7835.36	9732.28	6787.84	7591.31	15421	19963.4	24277.5	16932.8
Sitoindoside I	10371.6	10326.6	8964.6	5870.54	8195.85	8694.7	11709.8	9466.73	8667.72	10747.5	9780.84	10592.5	12915.4	13082	18912.9	19804.4	22279	21468.2
18:2-Glc-Sitosterol	8762.22	8126.98	8154.34	3351.13	7817.76	7726.18	5879.41	8423.47	7569.48	9838.36	9387.34	9925.23	11035.2	11132	12968.1	12693	15367.1	17927.6
10,20-Dihydroxyeicosanoic acid	7898.51	9824.68	3904.55	13331.9	2834.86	5243.78	17946.9	7003.47	5831.03	5248.01	6064.5	6098.44	4761.98	4481.95	11873.6	14412	11607.4	5913.92
DG(20:5(5Z,8Z,11Z,14Z,17Z)/22:6(4Z,7Z,10Z,13Z,16Z,19Z)/0:0)	2998.32	6502.31	3724.46	3924.05	3357.07	6652.53	22075.1	8561.47	9347.75	13533	10963.9	8016.01	5181.68	13349.9	7306.27	7573.86	7875.17	3319.36
PG(16:0/18:2(9Z,12Z))	9666.85	11381.8	2617.61	10405.5	2351.46	7214.54	4798.57	13041.1	14908	7170.7	10327	6557.06	6444.71	4191.33	2807.5	2429.34	1857.84	6289.37
Schottenol 3-glucoside	7186.24	7703.6	3715.39	8496.4	4087.12	4342.43	7650.15	6869.55	6651.57	6115.59	6248.83	6091.92	5755.42	5592.76	9392.05	8768.47	9193.12	10257
PC(15:0/18:2(9Z,12Z))	4560.29	3725.93	4781.66	1822.65	3536.64	4436.39	738.179	7511.82	10259.5	6351.55	7262.73	4589.6	20003.5	11698.4	2838.56	2428.21	2020.21	8835.08
Avenoleic acid	3842.09	3418.11	1080.16	11583.6	3654.87	5713.49	1394.05	1780.95	1036.42	1257.88	1210.72	1940.28	7016.04	9196.32	11973.8	11194.1	13912.8	10395.5
PA(17:2(9Z,12Z)/20:0)	4542.37	4155.49	4869	2140.67	3607.05	6338.5	2530	9162.47	11090	8979.82	9058.7	6925.98	8172.98	6554.67	2225.25	2012.53	2050.67	3902.21
PC(18:0/18:2(9Z,12Z))	6763.95	4707.01	7136.42	1661.03	5471.29	6501.76	710.59	6847.01	10188.2	6642.01	7987.58	3878.15	12012.1	7322.45	1305.49	1038.33	1399.27	5498.89
DG(18:2(9Z,12Z)/16:0/0:0)	3411.83	2198.17	5475.8	1606.67	10545.4	12369.1	1799.68	2731.42	1662.74	7539.79	4624.52	7917.01	4322.05	10549.1	2904.48	2526.53	7221.63	5446.44
TG(18:1(9Z)/18:2(9Z,12Z)/18:2(9Z,12Z))	3408.42	3549.86	1683.91	9249.62	1960.23	3274.97	6190.9	2837.4	5559.39	6618.46	11733.1	9222.25	2400.25	2479.33	4739.55	8240.25	5410.78	4845.15
TG(18:2(9Z,12Z)/18:1(9Z)/18:3(6Z,9Z,12Z))	3286.84	3285.93	1528.26	9386.99	1847.41	3116.49	5878.15	2873.77	5428.99	6571.75	12139	9133.11	2611.99	3469.84	4589.23	8219.59	5321.79	4695.6
PE(18:1(9Z)/18:3(6Z,9Z,12Z))	6589.42	7087.56	4279.51	7490.29	3828.29	5246.13	5099.11	6687.62	7510.56	5463.86	5571.7	6053.66	3928.01	5181.11	2887.11	2777.44	2119.27	2599.73
Isofucosterol 3-O-[6-O-(9-Octadecenoyl)-b-D-glucopyranoside]	4044.19	4096.59	3089.92	2261.55	3069.88	3251.68	5695.42	3632.02	3350.14	3992.57	3805.48	4095.68	3716.47	3750.11	7351.82	8071.2	9483.33	7799.31
TG(16:0/18:2(9Z,12Z)/18:2(9Z,12Z))	2988.94	3050.9	1736.99	6752.87	2412.94	3171.07	4889.15	2539.66	4252.18	5218.02	8484.5	6884.86	3028.32	4277.27	4046.79	6475.6	5086.8	4458.98
PE(24:0/18:2(9Z,12Z))	3613.89	3367.97	12540.4	1686.6	9798.85	5355.52	2088.35	4542.09	6477.57	4760.93	5475.06	2743.21	6141.06	2791.08	1380.83	1218.59	1236.25	3543.34
TG(18:1(9Z)/18:1(9Z)/18:2(9Z,12Z))	2785.65	2996.59	1475.31	7547.27	1785.41	2773	5017.73	2329.17	4332.94	5091.4	8859.04	7211.59	1839.3	1911.88	3877.21	6699.13	4299.78	3659.23
3L,7D,11D-Phytanic acid	3452.8	4085.24	2928.73	5875.91	2509.02	2801.47	8366.64	3214.59	2754.62	2408.21	3400.97	2482.36	2455.29	2904.74	6777.79	8193.51	6631.16	1682.41
GlcCer(d14:1(4E)/22:0(2OH))	4371.21	3716.62	5036.02	2181.44	4460.8	3924.89	2045.68	4450.1	4456.92	5938.44	4709.19	5604.51	4207.58	4109.87	2888.65	2343.51	2823	4678.1
MGDG(16:0/18:2(9Z,12Z))	3219.54	2476.32	5957.86	1320.99	6664.49	4253.15	1598.43	3677.42	2865.12	4934.36	3534.82	5020.77	4667.62	6896.57	3529.43	2682.86	4122.46	3582.89
MGDG(18:2(9Z,12Z)/18:3(9Z,12Z,15Z))	4784.51	5165.72	3287.59	4441.06	3986.07	4468.99	7321.52	3696.98	2081.33	3830.41	3049.06	4756.41	1001.82	2738.44	4257.78	3667.88	4580.8	2647.05
PC(18:0/16:1(9Z))	5028.36	3610.75	5942.46	1390.16	4657.13	5090.39	498.926	6019.45	8428.66	5828.45	6659.97	3600.08	5533.51	3501.69	598.689	507.276	561.865	2021.83
Gingerglycolipid B	5210.47	5091.87	3757.76	11465.9	4577.8	6260.6	4343.69	1463.39	936.362	2623.13	1362.84	3435.42	833.089	2879.15	4857.65	4597.78	5406.19	375.975
DG(18:1n9/0:0/18:3n3)	2905.5	1882.64	4379.1	1273.03	7563.26	7571.97	1266.99	2600.44	1897.68	6157.34	3957.24	6111.12	2627.17	6236.69	1587.99	1436.38	3750.85	3681.15
PE(15:0/18:2(9Z,12Z))	2425.36	2639.06	4723.02	2261.26	4192.74	2783.5	2721.99	2937.18	3237.43	2602.47	2673.84	2240.39	7816.45	4255.66	3579.86	3933.07	3423.65	7026.65
(6RS,24R)-24,25-dihydroxyvitamin D3 6,19-sulfur dioxide adduct	5247.79	4952.64	3840.74	4132.27	3599.97	4338.59	2730.21	4763.96	3844.81	4749.24	4236.51	4612.5	1324.89	2247.98	3103.43	2683.78	2811.16	2155.18
PC(18:1(9Z)/18:3(6Z,9Z,12Z))	7661.1	9198.06	2336.56	6608.08	2277.34	4808.29	1655.28	5461.54	3711.49	3818.67	4127.73	3981.15	1095.14	1364.81	1339.41	1367.05	1320.95	2616.11
PC(15:0/20:2(11Z,14Z))	2914.05	2156.15	3850	851.605	2985.92	3016.94	462.725	3811.91	5407.57	3677.78	4123.06	2444.63	12416.6	7352.09	1462.19	1224.01	1278.7	4898.3
TG(16:0/18:3(9Z,12Z,15Z)/18:0)	2668.03	2939.05	1577.88	6022.17	2058.78	2659.99	4556.71	2082.33	3276.18	3904.44	6193.59	5446.94	1652.91	1789.31	3512.26	5512.22	4017.89	3109.58
PE(18:0/18:2(9Z,12Z))	3014.69	2791.66	5786.28	1624.31	5234.37	3505.53	1333.21	3034.96	3788.13	3387.82	3347.71	2339.95	7703.31	4217.35	1764.83	1541.68	1616.27	6394.14
LysoPC(18:2(9Z,12Z)/0:0)	9238.57	9474.03	1685.27	15089.6	1531.94	5935.8	1770.01	2360.11	1918.45	1409.04	1597.17	1327.87	2376.07	787.218	574.779	788.836	803.421	595.958
TG(16:0/18:1(11Z)/16:1(9Z))	2564.48	3093.73	1893.63	4725.7	3031.83	2696.38	4104.15	1896.71	2077.67	2538.04	3165	3612.1	2821.86	3045.19	3773.06	4549.2	4100.6	3757.28
PE(22:0/18:2(9Z,12Z))	3268.21	3504.26	5628.35	1940.59	4783.86	3479.81	3064.54	2963.9	3178.06	2710.14	2994.78	1980.19	3454.07	2284.31	2408.96	2540.44	2436.24	4295.47
MGDG(18:3(9Z,12Z,15Z)/18:3(9Z,12Z,15Z))	3654.21	2973.09	3394.57	2071.82	4046.67	3795.12	2937.88	5191.77	4273.34	5680.72	4620.99	5501.71	1064.21	2581.72	1383.38	1077.68	1293.76	852.081
9,10-DiHODE	1957.73	1881.2	431.837	5205.81	1665.54	2303.02	1163.29	886.587	599.24	701.259	675.05	1073.29	5394.11	5575.75	6198.61	5412.24	7003.73	7601.92
TG(15:1(9Z)/16:0/17:0)[iso6]	2942.54	3812.44	2041.61	5464.69	3213.18	2677.52	4816.17	1885.87	1639.23	1978.81	2264.95	3294.38	1569.29	1670.43	4155.91	4729.68	4192.97	3285.28
19Z-docosenoic acid	2602.97	2939.9	2341.91	4047.95	1876.68	2102.58	6029.84	2620.22	2230.71	1816.64	2828.07	1759.16	1888.39	2254.05	5383.08	6711.34	4918.05	1117.99
2,6,10-Trimethylundecanoic acid	3027.67	3591.45	1023.42	5427	595.687	1928.97	7496.61	2284.64	1911.81	1677.82	2438.32	1916.06	1602.7	1854.13	4817.86	5434.41	4603.51	2245.72
7',8'-Dihydro-8'-hydroxycitraniaxanthin	4028.79	3946.59	2268.58	3788.09	1687.31	2135.56	5925.71	4507.87	4895.56	6528.45	5503.26	7215.94	142.449	398.383	116.617	257.108	231.475	95.9135
TG(17:0/17:1(9Z)/18:1(9Z))[iso6]	2549.6	2747.58	1420.76	6298.58	1859.51	2386.01	4433.85	1616.7	2337.85	2996.61	4390.76	3973.11	1343.97	1478.23	3192.73	4433.38	3167.23	2594.37
TG(13:0/17:0/17:1(9Z))[iso6]	2789.49	3714.59	1940.81	5177.87	3077.74	2532.47	4664.15	1787.86	1478.9	1734.56	1992.41	3014.76	1451.87	1542.13	3976.06	4477.74	4080.61	3223.15
PS(17:1(9Z)/19:0)	3687.45	3721.83	2737.63	2162.26	3010.2	3435.93	2819.1	2539.34	1369.28	3060.52	2258.97	3901.23	1026.03	2332.87	4082.85	3316.46	4623.48	2017.42
(9S,10E,12Z,15Z)-9-Hydroxy-10,12,15-octadecatrienoic acid	1921.31	1794.56	694.342	6032.3	2247	2805.45	565.579	754.152	601.615	841.222	724.491	1157.02	4447.09	4036	5953.93	4180.99	5077.07	6088.9
TG(16:0/16:1(9Z)/17:1(9Z))[iso6]	2527.1	3352.41	1777.42	4723.31	2938.78	2317.4	4019.68	1567.01	1347.8	1580.6	1952.41	2794.38	1719.4	1767.53	3740.2	4165.96	3719.81	3159.28
TG(16:0/20:3n6/18:0)	2021.57	2150.86	1043.83	7125.21	1367.99	1936.77	3842.05	1411.48	2375.68	2948.69	5096.24	4097.21	1009.48	1086.73	2569.29	4114.25	2584.22	2226.77
TG(14:0/18:0/14:1(9Z))	2586.77	3412.86	1790.1	4796.86	2793.8	2328.49	4311.43	1646.57	1344.82	1617.37	1852	2748.35	1381.33	1469.19	3689.95	4154.54	3795.62	2990.07
PE(24:1(15Z)/16:1(9Z))	2220.19	2083.93	6700.97	1034.88	4905.11	2904.57	1081.18	2376.21	3349.9	2473.61	2755.95	1485.83	5903.18	2348.82	1132.99	1151.4	1206.62	3174.67
Armillaripin	2145.32	3377.32	661.341	3975.43	429.45	1584.21	6755.77	2442.02	2072.86	1663.05	1842.39	2114.8	1799.88	1360.49	3316.84	3777.51	3998.29	2792.55
Chamuvaritin	2196.04	3267.77	922.657	3874.58	712.818	1587.96	6522.31	2279.68	1899.46	1608.96	1716.67	1974.06	1571.97	1227.06	3304.49	3811.89	3990.17	2651.67
Culinariside	2168.01	2078.26	2530.42	1595.76	2741.73	2404.86	2855.29	1925.94	1404.68	2850.26	2017.64	3381.45	1584.06	2461.06	3245.24	2799.34	3924.13	2309.12
LysoPE(0:0/18:2(9Z,12Z))	4371.93	4818.88	2459.78	10274.5	2790.73	4044.67	1964.36	1591.87	1297.29	1048.44	1180.82	1108.37	1069.94	746.512	1385.73	1446.89	1660.23	1006.75
PA(18:2(9Z,12Z)/17:0)	626.164	1403.63	1954.73	566.442	1568.75	2990.84	2783.46	2716.81	3053.24	5773.43	3575.56	3652.51	2447.1	6525.7	1170.65	1198.83	1291.06	721.084
DG(16:1(9Z)/15:0/0:0)	1741.49	1501.95	2073.88	1221.35	2173.02	1707.97	688.371	2383.02	2468.14	2669.32	2235.19	2594.84	4677.5	4336.04	2768.02	1994.81	2173.78	3578.88
Dodecanoic acid	2812.86	3314.54	274.052	4919.68	127.376	1567.18	6178.4	1809.23	1592.66	1388.97	2062.48	1661.67	1393.66	1575.06	3613.98	3490.01	2913.58	2023.56
Cer(t18:0/24:0(2OH))	2428.65	1962.41	3643.5	1188.42	5137.05	4570.38	1019.71	2149.35	1795.23	2965.91	2524.87	2752.46	1038.71	2181.1	1425.78	1686.06	2649.41	821.67
19'-Hexanoyloxymytiloxanthin	380.091	595.373	4178.72	911.606	5463.54	2026.88	1375.6	1658.2	1118.99	1719.95	1197.8	2802.78	3154.39	4468.71	3823.86	3124.4	2376.25	1401.9
PG(16:0/16:0)	2187.04	2873.53	1462.18	3046.4	1169.23	3282.64	2331.68	3838.36	3774.92	2118.81	2598.17	2102.41	3538.44	2295.68	1342.58	1230.46	972.48	1019.05
PI(18:0/18:2(9Z,12Z))	3252.81	3645.42	242.666	4111.45	134.569	1468.11	2837.72	4052	3207.49	923.653	1633.34	777.548	3938.22	1807.69	2474.68	1969.33	1049.15	3246.72
Phellonic acid	1901.82	2235.82	1598.67	3397.05	1328.15	1558.35	4596.16	1799.33	1524.61	1321.81	1962.12	1376.59	1350.44	1580.89	3712.34	4565.38	3561.58	947.044
16-Methylheptadecanoic acid	2254.62	2626.36	987.269	3550.72	1260.1	1673.3	4766.39	1716.94	1496.07	1378.32	1247.58	1571.92	1943.51	1992.41	3214.84	3311.3	3239.55	1851.88
PE(18:0/15:0)	2454.77	2875.03	1476.36	2499.43	1359.31	1552.63	3145.34	2119.11	1824.08	1945.38	1887.62	2070.92	1514.47	1389.8	2696.82	2727.71	2876.1	2965.44
Palmitic acid	2224.57	2609.03	779.702	4460.65	976.654	1406.11	3429.28	1362.83	1293.09	1036.23	1071.31	1281.99	2624.21	2391.22	3304.46	3326.17	2890.85	1852.48
PC(18:2(9Z,12Z)/18:2(9Z,12Z))	4720.9	4083.6	842.822	2716.45	602.988	3107.25	508.766	4553.46	6344.58	2420.79	4104.95	1435.48	646.324	279.414	335.553	441.885	377.458	760.508
O-(13-carboxytridecanoyl)carnitine	3001.85	2738.92	2388.41	1618.87	2696.31	2936.27	2327.29	2572.19	1799.6	3066.8	2439.85	3226.05	642.749	1421.94	1442.57	1219.84	1598.67	1040.99
TG(16:0/15:0/14:1(9Z))	2014.33	2668.84	1399.39	3807.92	2200	1815.47	3354.94	1295.82	1059.66	1256.1	1428.27	2148.14	1064.58	1148.21	2865.59	3264.48	2962.35	2333.68
PE(18:0/18:4(6Z,9Z,12Z,15Z))	2437.93	2230.27	3401.59	1183.09	3260.8	3437.67	730.914	2724.56	3452.01	2539.16	2744.95	1846	2665.02	1977.05	625.902	617.356	560.376	1345.65
N-(2R-Hydroxydocosanoyl)-2S-amino-1,3S,4R-octadecanetriol	2189.37	1738.9	2543.44	1737.45	6276.97	5905.72	1081.53	1569.83	1217.1	2169.01	1771.81	2065.45	471.887	1101.99	1283.3	1727.24	2468.51	359.622
9,10,13-TriHOME	725.797	560.507	537.798	2220.77	2202.78	2024.36	1083.26	713.767	420.361	627.417	556.382	920.59	2916.94	4366.1	4517.57	3492.84	4498.13	4854.69
PC(20:0/18:2(9Z,12Z))	1732.61	1689.34	4304.67	900.351	3468.09	2155.89	1308.66	1928.92	2543.77	1921.54	2205.7	1187.64	3143.8	1600.76	1068.59	1020.37	992.076	2331.48
LysoPA(18:2(9Z,12Z)/0:0)	126.489	131.679	11033.7	415.426	13972.3	2724.54	518.699	155.507	94.7322	350.666	129.445	521.893	585.696	458.226	661.376	1064.48	716.023	194.95
DG(18:1(9Z)/18:3(6Z,9Z,12Z)/0:0)	2017.03	1505.28	2644.46	644.753	3121.38	2512.98	814.135	1709.27	1289.32	2613.54	1860.13	2536.87	895.683	3043.45	1391.41	957.896	1350.71	837.973
Sitoindoside II	1746.31	1682.94	1629.43	892.126	1542.61	1580.43	1833.88	2116.17	1852.12	2468.93	2189.83	2361.47	1374.36	1401.43	1634.87	1549.12	1845.51	2030.14
Cer(d14:1(4E)/20:0(2OH))	1732.85	1425.06	2326.86	958.029	2018.98	1631.92	703.625	2044.58	2074.41	2652.91	2108.95	2478.38	2215.52	2256.35	1289.92	879.163	1004.2	1816.05
6-Geranylgeranyl 8'-methyl 6,8'-diapocarotene-6,8'-dioate	210.432	258.784	2033.73	509.529	2353.11	1234.95	1250.08	797.417	604.128	904.884	718.081	1445.61	5225.61	4683.42	3158.67	2679.07	1959.95	1227.51
Digitoxigenin 3-[glucosyl-(1->6)-glucosyl-(1->4)-2,6-dideoxyribohexoside]	1386.21	2338.13	349.199	2642.37	172.49	930.265	4299.12	1728.75	1534.31	1044	1217.17	1379.98	1281.2	866.439	2085.65	2357.51	2457.19	1731.76
1,2-Di-(9Z,12Z,15Z-octadecatrienoyl)-3-(Galactosyl-alpha-1-6-Galactosyl-beta-1)-glycerol	2308.22	2167.22	1360.29	1763.64	1459.63	1712.17	1480.85	2369.11	1958.09	2337.9	2110.55	2261.7	596.657	1126.49	1283.05	1033.25	1056.02	872.073
27-nor-campestan-3beta,4beta,5alpha,6alpha,7beta,8beta,14alpha,15alpha,24-nonol	2538.1	2104.8	1487.37	5428.99	2299.65	3421.34	818.141	576.518	312.357	1127.52	562.622	1476.3	244.267	1376.29	1634.54	1370.82	2116.48	149.511
TG(16:0/18:1(9Z)/16:0)	1523.74	1793.29	943.535	3207.93	1443.37	1410.42	2524.39	915.209	1010.55	1303.68	1680.48	1897.5	713.658	777.368	1990.92	2433.77	1906.66	1524.21
Apo-10'-violaxanthal	1235.16	746.243	1944.08	677.823	2981.82	1517.11	168.302	1166.32	728.81	1225.15	652.826	1526.43	1473.85	3455.14	3580.76	2021.42	2157.13	1220.14
PA(18:3(9Z,12Z,15Z)/16:0)	292.899	318.091	3677.05	356.641	3992.99	1472.64	586.769	951.566	751.954	1404.54	832.877	2023.02	3004.86	3487.36	2059.87	1290.96	1051.55	809.373
13,14-dihydroxy-docosanoic acid	1503.17	1834.14	897.815	2738.36	714.441	990.082	3611.07	1247.93	1026.63	856.401	1281.36	1003.92	855.167	965.617	2475.93	2967.92	2365.32	701.293
PE(22:2(13Z,16Z)/21:0)	1323.8	1078.96	2683.82	407.846	1898.85	1573.7	364.913	1619.94	2273.05	1789.93	2036.98	1117.53	4056.46	2128.32	614.689	538.416	644.878	1792.96
26-hydroxycholesterol 3-sulfate	1513.03	2085.73	955.968	2892.67	1224.27	1361.91	4028.71	977.835	418.61	1137.11	734.995	1853.47	99.8537	400.688	2253.32	2023.4	2415.94	656.098
omega-hydroxy myristic acid	1859.77	2213.04	122.612	3253.41	60.8768	952.39	3909.74	1164.8	1006.83	875.063	1278.58	1022.66	888.706	990.095	2174.91	2066.94	1754.97	1332.63
Cer(d18:0/14:0)	647.009	567.874	4263.76	549.667	3074.88	775.162	956.21	1773.19	1359.18	1150.85	2292.01	1372.42	1417.03	1658.85	1487.05	1291.17	1096.41	672.449
PG(16:0/18:1(9Z))	2279.12	2839.65	466.861	2565.15	379.026	2129.37	1466.09	3168.5	3424.7	1422.33	2161.06	1211.41	753.001	525.278	256.287	252.371	198.898	377.073
Isofucosterol 3-O-[6-O-Octadecanoyl-b-D-glucopyranoside]	1296.31	1272.9	1034.7	688.333	1109.16	1125.63	1998.43	1439.85	1347.41	1594.33	1511.71	1641.26	882.76	966.962	1597.56	1686.12	1827.99	1684.08
Isofucosterol 3-O-[6-O-Hexadecanoyl-b-D-glucopyranoside]	964.271	943.364	795.044	479.886	807.175	790.211	1292.34	1003.96	915.406	1143.55	1089.51	1143.3	1381.76	1458.37	2380.44	2358.9	2797.55	2642.8
DG(18:1(11Z)/18:2(9Z,12Z)/0:0)	1141.63	775.513	1714.52	545.359	2877.43	2816.76	780.328	1061.56	717.441	2617.13	1773.49	2589.67	552.571	1357.99	502.652	599.832	1119.08	818.489
PA(18:3(9Z,12Z,15Z)/18:2(9Z,12Z))	199.129	293.76	2421.32	560.07	2540.76	1426.21	2121.61	873.72	617.095	1214.01	742.987	1802.94	1341.16	1861.18	1811.85	1882.85	1799.33	784.865
TG(16:1(9Z)/17:0/18:1(9Z))[iso6]	1193.05	1568.35	816.349	2261.02	1358.84	1099.69	1938.43	737.714	662.741	800.974	1013.27	1350.69	857.832	882.65	1762.07	2006.25	1756.61	1466.87
16:1-Glc-Sitosterol	962.395	786.295	1059.13	249.666	968.371	908.528	512.895	1138.65	1090.29	1490.71	1336.81	1382.74	1668.95	1712.58	1820.39	1574.66	1966.58	2524.75
7,8-Dehydroastaxanthianthin	1791.53	1676.02	356.288	1071.18	170.038	471.588	3860.96	2008.78	2523.72	3220.87	2676.57	3166.37	17.9018	43.0415	21.1683	23.2618	23.6509	29.9067
(9Z,11R,12S,13S,15Z)-12,13-Epoxy-11-hydroxy-9,15-octadecadienoic acid	1054.05	981.512	325.537	1983.65	538.067	819.41	674.893	424.73	331.12	450.285	376.752	637.879	2223.5	2129.94	2699.06	2025.21	2432.57	3008.12
MGDG(18:0/18:2(9Z,12Z))	1195.61	854.075	2010.63	384.433	2210.17	1610.35	475.659	1279.37	1159.8	1851.55	1430.33	1750.04	1229.03	1843.86	850.761	668.571	1050.27	870.244
PE(22:2(13Z,16Z)/19:0)	996.826	933.791	3250.62	452.16	2394.38	1362.52	494.914	1175.03	1673.57	1241.84	1405.67	713.027	2609.69	1027.73	476.56	478.45	512.969	1291.02
Mangiferic acid	1185.31	1201.57	600.391	3693.85	1083.07	1277.14	907.446	433.392	399.978	588.884	406.199	792.911	610.621	1364.86	2604.19	2069.31	2877.27	337.532
PA(20:2(11Z,14Z)/21:0)	620.473	1046.46	1953.53	722.772	1698.81	1330.33	2281.45	1233.09	1174.35	1833.27	1428.09	1555.67	946.544	1350.6	766.996	873.318	973.177	538.818
TG(14:1(9Z)/14:1(9Z)/14:1(9Z))	1175.21	971.818	1105.31	1036.64	2710.79	2666.58	840.946	948.488	635.48	1420.26	997.59	1345.61	381.063	893.34	1323.76	1410.17	2018.28	407.836
PI(18:2(9Z,12Z)/18:2(9Z,12Z))	1677.06	1778.31	310.819	2080.3	212.048	570.322	1386.12	2371.52	2760.88	809.881	1247.87	738.045	1992.84	912.254	526.939	427.355	324.775	627.166
Muricatenol	562.824	360.888	708.676	461.678	2283.95	1681.53	180.755	783.4	329.441	857.196	422.187	1420.68	1082.35	2951.8	2000.15	958.989	1981.88	1457.68
LysoPC(16:0/0:0)	2982.47	3239.62	1454.58	3520.65	1003.06	1805.29	545.345	797.29	762.89	499.821	545.146	494.221	640.127	539.429	416.267	613.053	408.561	168.374
Tetracosanoic acid	875.357	839.845	1051.51	1173.42	2488.09	2198.67	1024.6	474.045	352.849	622.062	563.469	908.804	450.498	722.857	1525.33	1359.27	2662.53	1112.06
PC(15:0/18:3(9Z,12Z,15Z))	881.025	740.144	2151.36	516.119	1808.69	1220.59	292.324	1733.58	2496.17	1491.2	1500.15	1472.43	1549.44	1015.27	316.607	293.008	264.411	499.177
4-O-Methylmelleolide	857.076	1404.11	526.237	1447.25	488.901	521.259	3193.14	905.782	852.132	608.289	708.705	743.677	713.395	580.884	1685.55	1888	1813.31	1226.71
PA(18:0/18:2(9Z,12Z))	368.252	332.217	3247.69	245.917	2925.58	1318.33	473.079	748.745	830.529	1226.49	806.671	1313.58	2006.93	1755.61	648.14	620.28	585.676	590.868
TG(14:1(9Z)/14:1(9Z)/16:1(9Z))	1090.14	954.741	910.467	990.502	1936.18	1963.86	1241.89	886.114	627.635	1128.45	920.616	1134.04	357.816	713.663	1028.06	1410.78	1815.56	399.845
TG(13:0/15:0/16:0)[iso6]	1028.02	1352.44	695.647	1909.89	1031.44	913.138	1863.95	690.771	544.613	659.059	715.222	1042.89	525.86	584.672	1448.54	1674.82	1558.6	1148.82
all-trans-Heptaprenyl diphosphate	1343.54	1291.89	808.401	2365.01	888.493	1426.71	643.042	412.199	323.223	583.347	398.713	769.281	366.064	1379.98	2153.11	1967.64	2062.99	139.23
PI(P-16:0/18:3(9Z,12Z,15Z))	1137.17	1267.52	730.477	1239.44	834.804	1041.16	2217.88	790.145	420.09	921.252	684.251	1167.46	280.274	634.053	1542.79	1561.39	1919.8	812.277
TG(16:0/15:0/18:0)	989.316	1297.43	654.749	1877.12	993.66	882.511	1767.19	647.498	543.546	662.792	745.901	1069.77	473.65	507.189	1381.6	1615.67	1420.59	1051.2
9-Octadecenoic acid 1-[(phosphonoxy)methyl]-1,2-ethanediyl ester	213.154	234.614	2722.93	222.485	2548.59	1246.81	697.979	586.191	592.176	957.139	606.186	1652.87	1202.68	867.62	1022.91	1092.85	920.611	444.989
Annoglacin A	705.089	432.743	362.284	360.896	876.363	860.374	135.769	753.009	461.38	761.979	416.877	1005.33	1623.45	3465.6	1597.61	867.39	1327.49	1789.31
Behenic acid	789.602	848.218	848.43	1058.8	692.153	706.141	1654.36	866.24	745.296	621.988	879.466	536.319	679.751	806.478	1811.78	2128.73	1648.55	414.908
Heptadecanoyl carnitine	1061.5	1070.78	384.495	880.702	728.915	1501.05	2781.27	1534.69	383.617	436.263	386.832	431.036	378.615	672.807	1649.05	1163.12	1294.19	834.318
18:0-Glc-Campesterol	461.303	376.755	554.489	186.747	467.82	439.529	299.812	517.551	503.683	729.044	626.764	662.303	1887.84	2000.39	1660.24	1410.82	1768.06	2611.06
DG(18:1n9/0:0/18:4n3)	1084.31	782.425	1581.45	377.777	1814.74	1406.9	460.252	1212.55	959.996	1807.69	1331.08	1717.27	361.389	1036.8	343.804	222.076	300.505	293.753
DG(22:6(4Z,7Z,10Z,13Z,16Z,19Z)/20:3(5Z,8Z,11Z)/0:0)	801.585	1015.25	672.984	1100.92	583.004	717.782	1799.73	813.653	729.299	670.427	777.119	693.313	650.233	682.001	1499.3	1732.02	1492.06	521.759
TG(14:0/18:3(9Z,12Z,15Z)/18:0)	800.177	1000.09	566.976	1446.29	876.625	769.554	1256.49	551.525	535.444	660.125	855.04	963.13	758.538	892.625	1168.79	1310.51	1231.59	1114.3
TG(14:1(9Z)/16:1(9Z)/17:0)[iso6]	883.296	1190.45	604.135	1717.98	983.612	792.668	1450.48	535.867	435.231	517.825	632.679	936.951	484.043	492.474	1280.19	1433.43	1262.58	1031.42
Tocophersolan	1023.86	1003.68	317.88	1062.88	373.281	688.295	873.757	1108.01	1011.93	971.746	1048.34	985.578	628.988	640.474	1279.82	1105.16	1155.84	1366.61
Oleic acid	1262.33	1430.61	502.972	2046	692.52	719.58	1051.36	581.576	578.982	545.776	526.413	750.635	1131.65	1058.67	1123.87	978.545	963.594	672.779
EB 1213	822.578	1137.3	476.438	1320.7	454.921	598.859	2295.22	784.647	632.737	627.477	632.955	754.665	440.981	472.023	1294.34	1392.57	1499.83	910.686
N-(2R-Hydroxypentacosanoyl)-2S-amino-1,3S,4R-octadecanetriol	946.143	760.212	1100.61	352.777	1419.53	1278.18	411.822	825.823	639.499	1032.37	908.804	977.088	416.195	1011.47	995.833	1187.08	1732.85	446.312
Glycerol 1-(9Z-octadecenoate) 2-hexadecanoate 3-octadecanoate	745.688	861.977	405.033	2163.69	616.802	749.772	1418.95	486.247	684.866	850.414	1133.08	1182.1	366.63	414.63	1067.85	1324.2	1015.64	768.138
DG(22:6n3/0:0/22:6n3)	360.961	909.314	179.714	392.665	123.376	1209.5	2494.2	1436.17	1553.04	2542.88	1908.89	1472.97	164.716	703.292	173.112	208.802	236.491	85.2367
PC(18:2(9Z,12Z)/14:0)	716.531	740.159	1010.84	464.611	838.85	667.352	564.569	679.728	654.198	606.11	629.942	445.775	1841.2	1153.54	884.805	970.574	874.224	2391.73
DG(18:2(9Z,12Z)/16:1(9Z)/0:0)	395.173	213.632	681.237	217.212	2176.52	1490.29	71.2672	698.143	310.473	881.36	404.225	1359.28	1017.11	2977.01	1099.38	406.265	817.641	824.917
N-(2R-Hydroxytricosanoyl)-2S-amino-1,3S,4R-octadecanetriol	816.901	662.64	986.164	534.147	1836.33	1707.9	476.618	635.641	500.965	868.475	724.87	833.089	372.069	891.979	919.858	1219.49	1691.73	305.925
TG(16:0/14:1(9Z)/14:1(9Z))	955.097	920.371	873.397	657.8	1293.46	1295.84	891.272	735.415	614.563	868.873	795.497	845.624	264.349	535.537	809.594	1209.76	1655.32	335.529
Cer(d18:0/16:0)	504.366	498.563	1728.28	608.248	1276.56	463.821	1266.45	844.533	559.352	528.639	913.149	724.803	665.691	808.157	1238.05	1154.69	1192.18	526.696
PC(20:0/22:2(13Z,16Z))	904.822	683.602	1128.94	201.927	778.054	866.206	217.66	1080.06	1478.23	1220.74	1438.02	739.116	1724.26	1052.26	314.183	299.829	365.837	1006.17
PE(18:2(9Z,12Z)/18:3(6Z,9Z,12Z))	967.622	1248.62	530.121	1419.27	504.904	752.189	1537.81	786.881	630.29	664.729	642.005	694.488	414.402	350.451	927.909	1065.41	1116.48	1051.26
PA(18:3(9Z,12Z,15Z)/19:0)	808.658	757.476	931.39	438.673	664.786	1019.09	141.903	1775	2486.29	1557.73	1673.98	1085.96	828.581	621.998	101.833	81.0107	66.4737	216.778
PA(22:2(13Z,16Z)/16:0)	752.021	577.595	1236.06	232.275	1001.34	848.18	120.866	1069.99	1516.11	987.03	1110.49	601.273	1960.46	1248.86	265.455	221.237	221.205	927.339
TG(16:0/18:1(9Z)/20:1(11Z))	631.348	689.838	332.367	1821.71	427.104	586.62	1153.61	427.219	721.851	909.626	1445.35	1253.36	333.07	365.719	838.044	1223.67	837.558	693.197
Campesterol 6'-(9Z-octadecenoyl)-glucoside	632.427	559.046	625.951	231.564	608.612	579.517	577.749	757.905	697.478	946.242	864.256	892.61	827.835	959.98	1095.58	1072.87	1280.11	1369.76
Reticulatain 2	591.64	456.201	650.677	346.402	1200.2	1217.23	497.637	411.798	270.66	1016.52	679.26	1085.75	602.713	1134.32	710.463	710.769	1645.39	1259.82
Neuroprotectin D1	222.797	162.247	243.161	413.192	314.923	366.441	1009.96	314.864	229.023	216.203	248.55	328.732	1866.33	1298.1	3238.15	1674.15	1082.09	902.775
22:0-Glc-Sitosterol	561.497	480.4	603.372	343.206	541.271	500.114	449.115	587.248	633.056	778.859	791.536	743.015	1383.33	1326.28	950.743	889.625	1001.05	1518.96
DG(16:0/0:0/18:3n3)	512.222	286.203	887.664	211.75	1702.3	1632.85	183.39	495.503	314.579	1387.53	742.425	1394.41	529.995	1389.42	494.128	338.347	820.931	724.641
Pregnanetriol	722.89	533.577	1089.75	340.435	1356.7	1125.14	310.163	702.343	575.196	1114.15	784.68	1091.02	616.52	1462.14	616.842	440.914	641.468	515.128
GlcCer(d18:2/20:1)	336.352	636.089	813.606	420.06	769.136	869.283	1698.16	816.183	644.463	1138.94	836.022	1115.6	475.782	833.483	686.163	758.607	821.218	358.448
16:1-Glc-Campesterol	500.118	426.593	602.383	170.375	500.32	447.405	389.126	674.367	673.687	892.336	782.382	838.255	1178.32	1169.22	1017.88	872.569	1122	1741.25
18:0-Glc-Sitosterol	515.42	418.363	656.664	182.816	560.469	483.66	265.891	545.525	540.175	725.524	641.636	674.911	1494.47	1457.48	986.191	869.436	1047.18	1783.45
TG(20:2n6/22:6(4Z,7Z,10Z,13Z,16Z,19Z)/18:3(9Z,12Z,15Z))	610.117	665.508	851.011	817.38	1485.14	1971.17	650.215	535.65	545.619	697.725	672.258	770.351	724.719	650.237	508.181	504.601	479.975	588.94
PI(P-16:0/18:4(6Z,9Z,12Z,15Z))	990.331	1098.85	606.971	996.587	681.992	860.652	1615.68	732.059	424.074	732.639	612.389	910.78	160.827	377.95	771.605	718.983	896.181	524.018
PE(18:0/18:3(9Z,12Z,15Z))	851.872	730.408	1351.57	358.179	1316.95	1095.57	260.969	1146.65	1470.4	1182.55	1206.42	777.535	615.096	425.598	141.688	123.042	120.546	372.299
(9Z,12Z,14E)-16-Hydroxy-9,12,14-octadecatrienoic acid	505.673	458.447	195.72	1799.11	681.249	901.814	215.871	211.436	158.75	239.594	190.287	326.193	1290.58	1489.09	1202.46	831.038	1194.41	1550.23
Soyacerebroside I	1182.97	1150.66	523.1	735.233	500.977	513.691	759.38	1279.55	1397.93	1156.95	1189.77	997.272	270.564	299.307	312.002	290.644	340.034	485.74
13-Methyl-1-tritriacontene	2415.68	1180.91	389.651	579.68	385.362	553.735	1921.09	470.229	353.929	210.836	440.93	529.134	351.631	259.225	1012.48	557.406	1252.85	424.516
PA(20:2(11Z,14Z)/22:0)	124.992	126.466	3203.28	385.921	2873.36	924.383	479.262	233.678	208.271	642.515	311.037	920.432	577.007	537.232	484.833	437.485	427.724	333.168
DG(18:2(9Z,12Z)/18:0/0:0)	508.911	391.946	780.397	488.607	1261.63	1402.9	437.3	388.963	284.409	848.92	619.016	850.992	776.633	1331.72	525.148	537.657	939.9	835.767
Squamoxinone	588.668	342.534	402.374	304.758	814.688	886.241	73.2918	690.462	416.515	732.782	383.602	974.141	893.43	1873.18	956.777	508.048	770.658	893.287
PI(P-20:0/22:4(7Z,10Z,13Z,16Z))	678.062	851.74	574.134	765.598	638.613	468.42	1241.69	694.226	489.722	473.609	374.887	559.989	511.698	651.772	1007.39	1261.4	937.805	321.033
DG(18:3(9Z,12Z,15Z)/18:2(9Z,12Z)/0:0)	468.814	291.08	772.091	221.504	1493.81	1111.51	137.325	583.592	421.608	1043.73	531.459	1126.86	694.279	1809.77	401.342	251.97	503.755	621.469
TG(14:1(9Z)/16:0/16:1(9Z))	648.938	884.565	458.817	1317.33	753.486	593.876	1096.22	399.103	331.589	388.982	463.482	712.011	349.437	376.695	941.196	1050.88	934.032	744.379
LysoPE(16:0/0:0)	1161.35	1376.99	1777.6	1705.88	1304.31	767.656	525.754	484.29	535.67	295.394	354.029	315.233	529.695	269.948	281.292	305.274	273.402	155.156
PE(17:0/18:2(9Z,12Z))	431.535	397.252	992.846	211.035	783.946	546.144	186.087	518.693	675.011	499.417	529.005	352.847	2408.93	1094.18	442.482	412.091	431.664	1381.18
PA(P-16:0/18:2(9Z,12Z))	285.565	718.248	317.432	364.467	428.121	435.925	431.074	458.588	373.393	533.827	390.245	444.932	943.797	1713.99	1273.44	1228.85	1331.23	507.892
Fulvinervin B	685.976	587.397	7.56493	968.665	3.00346	320.135	550.399	751.453	723.243	693.911	724.946	807.377	549.564	905.365	545.494	1128.08	1293.68	836.043
DG(22:0/18:2(9Z,12Z)/0:0)	328.358	220.42	569.32	169.649	1181.51	1152.07	310.717	535.343	299.21	830.904	539.514	888.759	585.207	1266.37	686.073	702.497	1078.36	582.778
PG(12:0/15:0)	457.459	522.229	793.154	236.479	682.546	591.932	497.794	836.392	703.949	660.82	553.06	679.914	721.644	781.569	915.904	852.721	830.522	479.183
LysoPE(18:2(9Z,12Z)/0:0)	899.581	820.525	1288.54	1989.12	1476.44	1308.21	477.422	638.126	499.835	443.65	449.958	411.021	164.899	132.319	178.626	251.438	280.827	54.6511
TG(15:0/15:0/14:1(9Z))	599.444	823.269	423.358	1222.56	698.84	544.907	1033.22	376.391	306.563	355.443	422.474	655.649	300.101	329.995	866.482	979.674	872.876	682.873
PE(20:0/18:2(9Z,12Z))	259.681	238.994	2045.75	178.926	1748.49	703.846	261.555	327.263	402.55	534.207	398.878	592.757	1245.55	769.786	398.757	373.222	358.863	534.19
TG(18:4(6Z,9Z,12Z,15Z)/18:4(6Z,9Z,12Z,15Z)/20:5(5Z,8Z,11Z,14Z,17Z))	300.651	423.684	414.602	308.185	394.075	264.282	823.098	288.095	319.895	509.709	383.633	659.214	641.882	623.379	1214.23	1111.42	1410.73	1208.19
PE(18:1(9Z)/18:2(9Z,12Z))	796.324	984.561	632.888	817.492	673.898	742.333	1240.5	750.442	663.579	632.908	667.649	594.053	225.981	214.63	322.124	386.43	353.072	397.866
Corchorifatty acid F	248.817	214.299	152.06	608.621	450.893	407.958	482.449	187.096	119.092	181.776	154.123	243.058	1047.8	1168.51	1303.22	1183.96	1413.84	1462.34
Cer(d20:0/16:0)	540.509	427.158	996.53	424.952	736.055	486.284	671.262	626.821	488.336	481.97	768.289	568.261	509.364	572.957	712.853	589.767	873.142	480.226
TG(12:0/15:0/16:0)[iso6]	578.157	773.379	393.85	1113.09	602.922	513.976	1054.68	384.412	302.348	359.438	386.673	590.023	279.338	302.778	813.589	932.951	863.83	631.268
PC(16:0/16:0)	570.585	705.373	467.594	594.692	380.489	349.233	1051.64	428.751	456.807	555.704	474.008	580.49	470.314	436.363	824.707	794.452	937.38	789.159
PA(18:4(6Z,9Z,12Z,15Z)/19:0)	270.011	629.51	184.239	225.409	112.025	965.34	581.486	942.934	1138.26	1963.77	1259.14	1096.94	163.319	902.965	98.3455	115.562	145.975	64.1676
MG(18:0/0:0/0:0)	497.242	604.259	415.897	634.278	370.155	382.591	1227.96	476.061	413.981	352.35	429.67	364.582	387.363	371.283	998.405	1279.86	957.101	407.695
PA(18:2(9Z,12Z)/15:0)	24.4378	36.1464	1277.71	63.9103	1160	482.023	242.93	170.085	123.177	445.618	198.087	657.518	1776.21	1584.62	700.954	663.962	584.272	378.23
N-(2R-Hydroxyhexacosanoyl)-2S-amino-1,3S,4R-octadecanetriol	642.583	554.461	745.993	322.936	936.196	837.778	330.698	535.051	429.908	638.168	579.329	624.397	239.471	509.25	533.467	716.724	973.173	310.211
DG(17:1(9Z)/20:0/0:0)[iso2]	556.225	460.967	776.958	172.881	694.55	553.127	232.246	626.161	643.098	845.466	723.71	805.58	774.37	794.866	385.095	280.454	356.721	663.868
Glycerol 1-(9Z-octadecenoate) 2-tetradecanoate 3-phosphate	116.037	115.508	1226.68	422.892	1266.69	664.421	1102.08	217.903	124.109	415.098	217.07	709.854	564.969	541.24	751.154	781.909	742.647	309.019
SM(d18:0/16:1(9Z)(OH))	372.518	329.714	500.198	214.971	409.401	345.825	151.048	526.156	604.279	606.791	522.871	553.5	1400.46	1214.75	644.116	441.087	474.027	949.179
GlcCer(d16:1(4E)/22:0(2OH))	576.91	395.336	817.524	160.088	696.056	596.567	149.219	631.028	683.872	1000.37	784.072	939.833	672.18	631.226	284.984	182.265	313.72	715.353
PE(P-18:1(11Z)/22:6(4Z,7Z,10Z,13Z,16Z,19Z))	512.903	598.349	444.46	775.526	505.736	470.921	296.734	424.231	293.684	493.618	371.399	481.541	490.172	1003.31	642.317	648.816	782.08	875.914
DG(20:1(11Z)/21:0/0:0)[iso2]	521.198	380.723	616.747	185.138	1084.8	1003.46	153.568	483.839	378.536	658.295	549.058	610.81	456.436	665.754	498.847	561.329	871.231	382.837
PS(P-16:0/20:1(11Z))	669.635	466.765	413.694	525.789	395.515	542.354	35.3823	731.51	757.453	312.655	378.091	273.913	1512.74	1025.7	563.445	407.317	287.118	731.037
Annoglaucin	278.378	641.83	264.035	372.13	261.671	577.363	1512.3	766.621	684.299	936.16	767.601	606.007	236.392	594.686	362.39	399.505	462.477	198.423
PE(16:1(9Z)/18:2(9Z,12Z))	655.444	790.766	554.927	654.979	538.003	533.181	694.604	588.635	552.51	405.165	471.993	350.776	526.842	300.807	432.95	483.616	471.312	751.74
(21-Methyl-8Z-pentatriacontene	2187.08	794.697	350.35	401.48	360.732	482.475	909.654	422.388	353.075	182.479	425.362	417.134	316.772	269.01	566.999	273.204	676.351	306.947
Melilotoside B	523.756	656.088	322.41	777.046	347.909	482.328	1400.89	357.833	260.471	371.781	300.808	450.023	228.495	309.317	668.297	759.008	1013.11	439.419
Cyanidin 3-(6''-sinapylsophoroside)-5-glucoside	521.774	657.453	439.044	413.106	231.373	319.938	1148.32	435.223	284.277	361.042	335.32	386.658	376.344	442.421	851.181	795.363	943.882	439.43
TG(14:1(9Z)/14:0/14:1(9Z))	536.298	483.442	534.404	527.623	1022.53	1029.35	466.033	405.348	344.694	530.405	464.418	524.814	163.412	303.538	432.732	598.391	799.516	160.985
TG(22:0/14:0/20:2n6)	463.711	581.99	317.437	852.93	472.358	432.581	818.774	308.569	288.242	351.055	407.541	510.393	322.365	340.497	667.925	774.257	698.057	562.768
PE(16:0/18:3(6Z,9Z,12Z))	436.356	432.409	856.539	286.901	726.056	614.947	339.718	589.453	719.679	578.128	578.893	477.564	844.45	505.648	240.387	220.615	206.255	492.827
TG(18:0/16:1(9Z)/20:0)	493.838	644.031	333.395	884.047	485.063	439.959	902.554	318.789	257.466	313.21	336.79	485.91	235.973	248.532	698.88	792.997	721.891	531.852
GlcCer(d16:2(4E,6E)/18:0(2OH))	699.813	598.15	446.448	441.219	383.12	476.071	295.34	860.929	855.78	968.227	815.077	922.322	322.504	288.483	180.906	124.681	138.488	262.521
PI(P-16:0/13:0)	456.474	577.214	302.922	660.761	256.283	335.201	670.113	375.331	269.178	347.458	324.574	407.474	235.904	239.965	883.183	949.204	995.219	785.67
Cucurbitacin S	452.342	629.674	241.67	765.945	219.775	342.213	1237.74	429.676	361.695	321.067	342.993	390.386	272.204	272.768	699.243	755.741	775.717	454.202
DG(24:0/16:1(9Z)/0:0)	396.577	288.508	560.66	175.695	913.156	811.695	183.619	412.544	338.118	626.355	493.656	570.407	473.978	757.923	430.91	437.276	685.324	383.853
PA(20:5(5Z,8Z,11Z,14Z,17Z)/18:2(9Z,12Z))	84.1547	163.614	654.621	290.628	638.087	682.922	1428.13	316.882	152.115	465.5	308.988	708.096	267.518	312.893	674.651	741.261	676.795	365.61
5-Hydroxy-7-docosanone	411.053	349.717	440.106	511.177	1194.29	966.268	270.312	173.487	128.568	312.625	173.598	426.52	219.529	427.829	660.391	379.582	1385	500.599
28:5(13Z,16Z,19Z,22Z,25Z)	341.001	273.58	604.923	195.352	718.929	480.396	234.471	383.352	309.72	584.52	480.806	581.896	567.785	1027.66	553.236	465.932	530.053	559.623
18:3-Glc-Sitosterol	442.951	438.891	313.191	192.892	313.156	321.917	332.62	441.242	366.606	479.445	413.548	465.772	591.775	625.711	659.328	603.99	854.539	1001.06
Ginsenoside Rh6	325.315	323.058	274.661	445.424	391.445	383.33	421.056	292.324	210.082	267.057	225.702	371.646	623.1	855.039	1401.91	959.376	753.147	298.931
Denticulaflavonol	349.743	528.77	291.752	525.355	222.184	282.847	953.026	610.643	510.143	345.653	371.67	396.473	454.545	411.467	829.18	852.608	698.859	182.531
CerPE(d14:2(4E,6E)/24:1(15Z))	375.553	299.649	483.278	182.205	449.577	352.573	180.122	412.754	411.247	578.897	436.989	564.355	836.212	942.883	574.553	404.416	481.493	798.608
GlcCer(d18:1/16:0)	513.256	484.991	557.023	391.94	547.369	513.206	517.133	528.037	474.282	662.539	536.898	707.063	296.365	326.036	368.73	335.538	422.461	412.073
TG(17:1(9Z)/18:0/18:2(9Z,12Z))[iso6]	418.607	532.383	287.346	804.728	452.308	395.284	672.33	272.308	279.004	346.376	459.973	511.714	331.298	349.005	604.315	707.667	605.942	521.633
PC(18:1(11Z)/18:2(9Z,12Z))	965.683	1065.08	404.733	534.865	381.314	700.233	65.6516	870.722	845.986	656.517	775.725	598.673	127.884	119.161	60.6771	55.678	55.2866	229.046
[6]-Gingerdiol 3,5-diacetate	196.817	158.395	1535.71	313.062	1710.7	429.781	216.124	187.592	123.054	177.288	126.836	283.343	442.756	736.105	938.125	454.106	292.996	176.601
Hexacosanoic acid	438.959	532.586	327.865	647.054	533.789	480.113	755.361	291.141	236.792	259.035	343.783	427.462	225.46	276.835	667.165	741.668	740.643	565.681
(3'-sulfo)Galbeta-Cer(d18:1/24:1(15Z)(2OH))	447.181	559.251	385.513	582.556	449.098	345.337	807.894	439.626	304.192	302.487	252.465	350.206	304.212	388.012	730.498	934.063	672.296	216.937
TG(15:0/18:1(9Z)/18:2(9Z,12Z))	416.4	540.268	300.371	784.941	479.804	389.03	632.504	263.826	233.173	274.156	381.419	441.619	341.101	370.812	632.686	725.667	698.121	543.916
8-Hydroxy-6-tricosanone	307.668	236.435	524.391	363.646	1329.11	1046.86	222.897	146.709	109.903	277.657	175.085	347.88	239.031	462.809	555.625	361.282	1221.7	424.417
TG(15:0/17:0/18:0)[iso6]	438.733	532.93	271.152	839.995	366.243	381.478	808.781	291.675	288.873	359.182	423.223	508.988	213.21	232.478	609.702	711.415	619.826	428.533
PS(19:1(9Z)/17:0)	886.584	664.805	106.443	779.269	151.375	234.643	62.7913	520.621	606.55	174.055	265.101	199.714	1513.29	743.474	402.606	226.503	149.306	633.902
6-Hydroxy-4-pentacosanone	398.993	456.487	342.281	555.373	696.859	618.471	589.659	241.206	193.26	251.199	291.027	378.482	226.68	311.996	677.561	658.533	874.681	519.208
PE(O-20:0/22:6(4Z,7Z,10Z,13Z,16Z,19Z))	450	293.199	199.817	332.176	317.165	249.757	57.8971	277.483	195.058	203.644	153.181	260.244	1012.4	1972.42	1034.74	463.296	379.908	412.149
PA(16:0/16:0)	28.7083	17.4668	1952.36	391.279	2094.73	501.538	580.153	51.8781	24.4257	143.102	45.2977	309.77	234.731	333.208	485.797	546.426	436.938	84.8327
Ustilic acid A	604.408	732.942	26.0204	1045.32	13.4334	268.358	1177.29	355.023	312.522	263.881	386.015	309.431	269.792	293.895	624.202	582.912	503.196	422.139
Vecuronium	350.706	293.166	49.4862	191.617	32.209	358.155	327.862	623.719	647.305	439.541	527.079	351.605	558.326	551.618	1028.6	1015.01	589.093	204.211
1-(14-methyl-pentadecanoyl)-2-(8-[3]-ladderane-octanyl)-sn-glycerol	272.824	264.964	955.794	269.564	974.226	568.137	265.24	327.881	328.884	487.149	395.811	536.042	659.414	672.699	286.683	267.298	296.341	292.677
Armillaramide	246.503	207.575	865.047	169.591	836.84	399.312	231.057	482.92	420.605	405.558	509.483	390.767	551.082	723.926	496.293	450.878	426.723	257.05
TG(15:1(9Z)/17:1(9Z)/17:1(9Z))[iso3]	394.162	506.156	283.177	724.123	444.499	362.085	598.463	253.117	219.54	264.72	340.03	423.059	374.594	381.086	593.859	648.574	596.979	566.831
DG(16:0/0:0/20:4n3)	357.405	212.408	485.275	133.572	810.702	872.258	212.631	252.331	155.97	728.462	474.253	752.205	270.675	620.049	183.636	208.979	633.142	583.681
Cholesterol sulfate	252.505	284.582	185.41	524.632	371.302	231.021	557.82	364.141	275.423	169.879	260.936	370.917	741.318	521.94	1001.16	976.197	425.394	415.014
TG(24:0/18:1(11Z)/14:1(9Z))	375.257	459.017	258.953	724.946	371.894	369.242	692.733	268.024	279.018	345.224	402.427	462.896	298.676	319.64	545.412	653.491	585.687	481.301
TG(15:0/20:1(11Z)/18:0)	419.858	565.446	293.384	758.607	433.278	377.537	784.535	273.959	215.911	250.804	264.825	413.607	196.355	207.673	612.856	684.595	637.251	473.785
(R)-3,4-Dihydro-2-methyl-2-(4,8,12-trimethyl-3,7,11-tridecatrienyl)-2H-1-benzopyran-6-ol	595.663	620.072	255.956	595.238	137.805	350.09	726.477	464.28	585.849	1039.83	886.025	1060.58	61.1044	174.928	50.1909	96.9395	110.433	50.3551
PE(24:0/15:0)	269.763	334.082	554.523	136.688	621.888	353.006	281.086	205.782	223.746	494.345	319.122	762.298	358.967	376.734	475.209	282.273	825.56	847.928
25-Cinnamoyl-vulgaroside	958.174	972.744	57.6974	1187.74	87.2152	218.077	243.251	302.986	309.649	211.412	256.169	255.258	540.264	711.392	366.015	374.148	320.623	286.911
SLBPA(42:0)	292.672	184.967	274.89	75.1318	441.843	296.145	38.3403	267.729	230.026	281.669	262.149	296.831	853.493	827.673	737.997	461.537	771.646	1048.38
TG(18:4(6Z,9Z,12Z,15Z)/20:5(5Z,8Z,11Z,14Z,17Z)/20:4(8Z,11Z,14Z,17Z))	182.694	179.737	214.627	124.858	167.161	138.708	502.215	194.393	212.892	292.942	261.858	302.037	632.692	554.1	860.223	867.54	1069.24	871.542
Gingerglycolipid C	739.892	681.554	429.288	1408.09	527.146	801.506	365.263	198.336	146.773	337.151	204.946	439.562	66.5269	224.424	332.023	305.878	337.512	29.8286
Cer(d20:0/18:0)	389.638	334.72	583.153	327.312	462.966	363.413	599.678	375.853	298.38	310.131	443.989	338.819	337.251	348.763	543.574	528.742	637.311	309.191
5S-HETE di-endoperoxide	440.296	555.015	252.969	703.488	254.761	331.535	1011.24	309.112	234.843	289.145	257.628	331.444	175.076	198.195	516.383	613.44	680.273	371.808
PA(16:0/18:1(11Z))	65.4456	77.7682	1829.43	102.977	1883.73	577.902	242.846	150.176	108.503	388.888	169.633	569.616	356.395	309.2	186.862	174.395	191.694	126.643
LacCer(d18:0/16:0)	391.188	478.164	343.244	485.939	394.635	310.118	689.413	375.034	263.881	271.582	219.863	304.616	268.882	345.462	652.803	797.391	649.266	205.282
Squamocin L	194.299	94.4948	355.536	83.0917	982.187	714.566	21.7549	191.398	98.9394	390.805	133.991	532.645	540.438	1541.23	254.991	99.7824	457.666	738.71
Cer(d18:0/h24:0)	533.243	422.381	847.581	172.438	833.226	682.306	142.521	410.742	380.526	493.806	493.67	496.773	146.161	256.422	230.782	297.814	376.185	198.771
PI(18:0/16:2(9Z,12Z))	630.544	777.418	101.14	1022.08	57.967	261.271	675.744	506.392	371.809	233.17	295.193	233.974	262.415	224.862	474.404	397.286	207.018	541.082
PC(18:0/20:4(8Z,11Z,14Z,17Z))	587.813	428.951	539.297	156.926	492.294	604.535	74.3019	607.349	814.148	616.039	684.013	414.763	257.873	294.947	115.557	87.9133	109.996	184.005
11-deoxy-PGF1b	261.741	195.1	41.6975	744.791	180.703	390.384	222.208	124.71	79.1533	112.836	95.2225	170.302	617.236	799.007	665.814	542.172	851.302	948.851
Dieporeticenin	168.399	164.323	667.217	134.816	772.316	405.544	151.474	331.069	287.993	461.253	290.63	530.189	669.112	874.566	395.187	231.309	224.136	242.241
PA(18:4(6Z,9Z,12Z,15Z)/19:1(9Z))	191.838	537.873	52.7802	289.524	44.8062	328.186	1610.86	439.784	360.772	541.966	438.357	387.562	75.4277	286.52	327.559	416.142	523.655	119.741
DG(17:0/18:2(9Z,12Z)/0:0)[iso2]	164.236	115.342	247.814	108.767	449.691	493.692	120.928	133.164	84.4369	318.537	217.013	329.614	645.289	1288.58	374.485	353.136	764.424	704.893
TG(20:0/22:5(7Z,10Z,13Z,16Z,19Z)/18:1(11Z))	242.218	240.233	110.783	671.882	117.907	228.012	502.05	236.845	420.16	502.179	819.15	625.961	171.259	226.577	335.134	621.209	415.698	339.949
Artemoin B	276.925	297.965	534.225	298.313	589.431	509.246	239.113	372.369	397.84	361.11	352.722	394.836	555.642	567.541	283.537	239.308	240.768	255.42
13Z,16Z-docosadienoic acid	296.499	376.434	234.831	526.076	202.738	298.117	862.995	391.887	245.76	193.846	330.029	195.22	338.421	274.55	608.328	686.873	548.655	150.277
Avenestergenin A2	543.985	487.392	419.799	339.128	279.411	230.709	481.287	561.546	663.807	889.777	684.276	948.8	29.6785	43.184	53.3656	42.7722	29.3136	18.3114
TG(14:1(9Z)/18:1(11Z)/16:1(9Z))	351.776	465.96	239.389	694.193	393.825	316.047	554.25	210.664	180.081	211.843	276.698	384.515	215.25	234.836	502.683	563.83	485.027	413.743
PC(14:0/18:2(9Z,12Z))	320.625	373.028	384.796	321.914	374.578	277.689	391.632	287.9	256.239	219.463	231.906	225.43	450.426	321.797	484.442	555.067	541.569	670.452
PG(18:0/18:2(9Z,12Z))	553.236	663.481	120.233	567.543	131.395	470.922	346.695	587.71	598.335	289.251	422.409	256.912	289.615	204.32	287.745	252.523	224.573	402.613
PE(20:0/14:1(9Z))	346.683	427.876	649.441	364.397	733.819	458.219	510.342	305.421	322.236	312.122	298.67	251.233	324.411	226.894	224.288	257.159	248.898	376.221
PG(16:1(9Z)/15:1(9Z))	83.4946	95.7265	246.536	125.044	325.463	195.363	61.1169	306.384	236.781	234.6	195.134	384.886	1208.97	1331.14	696.949	386.452	252.64	215.165
5-Hexyltetrahydro-2-furanoctanoic acid	321.26	364.368	180.947	627.852	255.061	304.252	474.252	154.82	129.649	141.423	133.451	172.274	274.977	416.028	615.419	677.67	758.354	537.939
TG(16:0/18:1(9Z)/20:0)	314.758	391.752	192.601	701.679	272.399	294.461	568.224	209.724	247.556	335.428	423.183	468.404	151.966	164.702	441.082	568.071	424.747	346.039
22:1-Glc-Sitosterol	197.985	138.161	70.609	185.176	87.0481	186.67	271.502	652.638	814.351	871.283	960.22	706.02	194.371	360.338	190.165	213.361	191.117	209.721
LysoPC(18:1(11Z)/0:0)	892.518	926.984	324.611	1439.3	288.728	654.805	189.747	271.441	234.896	167.599	187.651	161.387	273.965	101.317	90.4009	83.3241	57.5234	70.3992
2-Decaprenyl-6-methoxy-3-methyl-1,4-benzoquinone	308.122	311.491	234.501	241.374	198.969	230.176	209.622	302.146	261.671	311.951	281.988	337.181	340.195	351.471	617.005	586.191	627.999	648.83
DG(24:0/18:2(9Z,12Z)/0:0)	175.463	113.129	339.103	108.698	743.589	666.861	208.152	333.907	190.082	483.615	333.171	510.04	325.53	674.003	263.645	267.816	404.148	232.864
20:2-Glc-Sitosterol	259.434	246.53	339.406	142.835	301.943	252.289	258.056	288.311	269.096	363.223	338.46	367.659	445.014	504.905	417.702	427.025	519.939	631.521
Ethylene glycol distearate	404.733	450.692	316.733	491.454	293.658	263.215	425.646	298.755	267.941	227.178	292.773	269.434	361.893	343.298	472.306	464.83	444.874	226.632
TG(22:0/16:0/18:2(9Z,12Z))	305.289	358.095	189.586	679.725	259.014	288.922	554.316	202.268	243.747	306.54	397.352	409.475	188.676	195.666	418.844	534.525	419.255	342.201
PE(14:0/22:5(4Z,7Z,10Z,13Z,16Z))	401.086	489.324	259.506	510.061	238.651	318.41	703.58	361.033	406.953	268.72	316.406	231.557	172.768	139.582	306.97	399.581	421.141	314.651
DG(18:4(6Z,9Z,12Z,15Z)/18:2(9Z,12Z)/0:0)	317.187	211.038	408.72	175.909	624.807	383.195	114.38	493.237	410.385	513.305	368.677	530.627	276.667	698.049	249.454	153.459	167.71	156.372
Cer(d16:1(4E)/20:0(2OH))	330.776	233.201	561.694	113.916	637.07	421.288	103.661	346.057	370.285	543.578	397.451	489.223	392.924	441.457	196.759	133.387	204.687	317.273
3-O-Protocatechuoylceanothic acid	766.694	696.434	331.101	649.386	353.321	327.687	237.149	454.419	352.83	482.287	393.584	637.602	57.1213	101.471	95.3551	87.4171	110.484	52.5262
[truncated: 716 more rows]

## Sheet: Table S3
Table S3. Compound classification based on LIPID MAPS categories.
Compounds	Category	Sub category
[truncated: 996 more rows]

## Sheet: Table S4
Table S4. Detailed OPLS-DA statistics for each component in the IGDEV vs JGDEV comparison
[truncated: 7 more rows]

[truncated: 6 more sheets: Table S5, Table S6, Table S7, Table S8, Table S9, Table S10]
